# Supplementary material for: Predicting the effect of 5‐fluorouracil–based adjuvant chemotherapy on colorectal cancer recurrence: A model using gene expression profiles
Source: Cancer Med. 2020 Mar 9;9(9):3043–56. doi: 10.1002/cam4.2952 (PMC7196071; doi:10.1002/cam4.2952)
Supplement: Supplementary file 6 — Supinfo1 [file CAM4-9-3043-s006.xlsx]

## Sheet: Sheet1
Samples	GSM358385	GSM358390	GSM358391	GSM358392	GSM358393	GSM358395	GSM358398	GSM358400	GSM358401	GSM358402	GSM358403	GSM358404	GSM358405	GSM358407	GSM358408	GSM358409	GSM358410	GSM358411	GSM358412	GSM358413	GSM358414	GSM358415	GSM358416	GSM358417	GSM358418	GSM358419	GSM358420	GSM358421	GSM358422	GSM358423	GSM358424	GSM358425	GSM358426	GSM358427	GSM358428	GSM358429	GSM358430	GSM358431	GSM358432	GSM358433	GSM358434	GSM358435	GSM358436	GSM358437	GSM358438	GSM358439	GSM358440	GSM358441	GSM358442
RFS	2.26	15.05	15.71	17.95	18.18	22.02	24.19	25.24	25.61	26.53	26.66	26.82	27.15	28.63	28.86	29.22	31.06	33.2	33.69	35.9	36.75	37.31	37.31	39.25	44.97	46.71	47.86	49.84	52.14	52.5	55.33	55.92	58.02	59.6	59.96	63.25	64.86	70.65	76.04	79.13	80.25	85.28	86.43	88.99	93.66	106.94	110.79	118.58	12.1
recurrence	1	1	1	1	1	1	1	1	1	1	1	1	1	1	1	1	1	1	1	1	1	0	1	1	1	1	1	1	1	1	1	1	1	1	1	1	1	1	1	1	1	1	1	1	0	1	1	1	1
Classfied ACT	1	1	1	0	1	0	1	1	0	1	1	1	1	1	1	1	1	1	1	1	1	1	0	1	0	1	1	0	0	0	0	0	0	0	0	1	1	0	0	1	0	0	0	1	0	0	0	1	1
TNM stage	2	2	2	2	2	2	2	2	2	2	2	2	2	2	2	2	2	2	2	2	2	2	2	2	2	2	2	2	2	2	2	2	2	2	2	2	2	2	2	2	2	2	2	2	2	2	2	2	2
chemotherapy	0	0	0	1	0	1	0	0	1	0	0	0	0	0	0	0	0	0	0	0	1	1	0	1	0	1	1	0	0	0	0	0	0	0	0	1	1	0	0	1	0	0	0	1	0	0	0	1	0
AASDH	5.70295	5.57854	5.29575	4.77059	5.60507	5.44494	5.75202	4.91283	5.84591	5.22939	5.37118	5.1852	4.85471	5.28239	5.84279	4.91925	5.48188	5.2202	5.96509	5.41259	5.8022	4.73034	4.96276	5.28798	4.96826	5.05074	4.95749	5.95997	5.90391	5.5665	5.90423	4.61102	4.77347	5.0765	5.72473	5.55454	5.46103	4.91497	5.47203	5.27601	5.62781	4.88517	4.93464	5.85299	5.13024	5.68137	5.25255	5.6245	5.41653
ABCA4	4.53618	2.82488	2.55457	1.7849	1.79752	2.53307	3.12598	1.04663	3.3143	2.56782	3.97734	3.05109	1.68752	2.45613	3.39343	1.95093	1.91733	1.91589	2.57784	3.022	5.02564	2.74686	1.78248	1.30525	2.36494	3.53237	2.24521	1.99705	2.09871	2.57773	2.53943	1.9511	1.46614	3.57947	3.46764	2.73163	2.57833	2.7029	2.90626	2.48027	2.01422	1.97343	1.38715	3.37768	3.75181	1.54153	2.78182	2.02569	3.31493
ABCF1	6.89375	7.89461	6.90884	8.29273	8.65066	7.20268	7.41579	8.1928	8.66338	8.29425	7.18902	7.67047	8.9549	7.69955	7.8801	8.4585	9.07225	8.77466	7.4672	7.20744	8.74235	8.32072	7.90074	8.04277	7.15388	8.45531	7.77445	8.08945	6.24519	8.1682	8.26736	9.25748	8.01319	7.11257	7.74564	8.40339	8.50159	8.01018	8.1136	8.08014	8.88712	7.95094	9.27305	8.01018	8.19348	8.10092	8.57373	9.18178	8.81928
ACADM	8.39513	7.71447	6.55592	7.59822	7.06334	7.98561	8.28928	8.06736	8.40543	8.25493	8.29023	7.63607	6.22369	8.51236	7.68953	8.45928	8.50392	9.16562	7.90986	7.13928	8.00928	7.67038	7.34503	8.41914	8.07676	7.24334	7.68868	8.50999	8.34848	8.03639	7.98751	6.54392	7.86168	7.459	9.3739	8.13451	7.11269	7.93509	7.32723	6.72882	7.43586	8.68965	7.23169	8.14262	7.40524	8.90141	6.66662	8.2015	9.01157
ACER3	5.48283	5.44536	6.30814	5.49213	5.42252	5.33597	5.45533	4.93505	5.87608	5.40337	5.17578	5.92529	5.32501	5.18149	5.52254	4.60537	5.59923	5.40037	5.38292	5.54443	5.60158	5.18695	5.46995	5.36333	5.74968	5.33769	4.51379	5.05882	5.61488	5.47372	5.3417	5.14368	5.18224	5.49741	5.82395	4.99414	5.65983	4.87336	5.53594	5.79012	4.58682	4.96139	5.17875	5.81465	5.23225	5.65315	5.07563	5.36835	5.27955
ACTR5	5.73093	6.15203	5.54522	5.55701	6.06499	6.0686	6.12584	6.01889	6.07059	6.74562	6.2359	5.76517	5.49234	5.70628	5.65849	5.9011	5.70375	5.73805	5.32969	5.96337	6.03404	6.24483	5.82964	5.31498	5.68813	6.72909	6.91386	5.1511	6.1683	5.73704	5.03646	5.4921	5.58565	5.58699	5.35848	5.28167	5.77443	5.91465	5.87728	5.48187	6.66874	5.96789	6.07478	5.40849	5.47813	5.33297	5.66178	6.46563	5.58429
ADCK5	5.97048	5.26652	5.44408	4.77006	5.59081	5.71659	6.11557	5.83776	5.75381	5.31955	4.96018	5.70577	5.7987	4.67112	5.51286	4.85072	5.66566	5.21207	5.69461	5.50526	6.10188	5.41173	5.53221	5.30344	5.22675	5.49667	5.38892	4.97488	6.25361	4.74515	4.9731	5.71431	5.66624	3.78327	5.13705	5.50312	4.64783	4.85852	4.92738	5.23664	5.16521	4.05096	5.72399	4.85035	5.61271	5.92734	5.25786	4.53131	5.77979
ADRM1	7.32868	12.0278	6.53374	6.64805	10.99	7.86889	8.38041	9.94221	9.54254	13.1119	8.31995	8.30201	9.85173	7.85361	13.7252	8.64351	8.52262	7.59915	7.89191	8.80476	7.77498	8.612	9.02529	6.7293	7.58881	13.2237	12.5847	7.0725	8.27712	8.97616	8.02034	5.5919	9.17916	5.89052	6.56332	6.73393	8.66552	9.28973	9.85718	5.83239	11.8016	8.93349	10.8946	5.13549	4.72618	6.40968	3.99476	9.82923	5.44012
AKAP1	5.8154	9.1299	5.81153	5.7202	7.50607	6.42474	8.30925	7.73015	7.10468	9.0423	8.93469	4.7107	7.01438	7.94103	9.2539	5.18554	7.4697	5.25342	7.26574	9.04527	8.3874	6.22025	8.61396	6.20443	7.47469	7.17599	8.07638	8.7942	6.1554	6.44306	4.57836	3.97751	6.58769	6.58694	6.76139	5.30269	7.30202	8.7882	7.73137	7.98761	8.2618	7.96282	8.11743	8.03737	4.69152	7.83871	7.63474	8.17585	6.11477
ALG3	8.00868	7.95101	6.96178	7.46018	7.58284	7.42399	7.52455	8.63617	8.03059	8.81173	7.60937	7.35035	7.02901	8.24122	7.92682	8.22716	7.55074	8.4998	7.5473	7.24109	7.76318	7.79031	7.59226	6.21828	8.37271	7.38972	8.12658	7.05079	7.63573	8.10734	7.25624	7.59783	8.79249	7.06929	8.15748	7.29809	8.28058	7.98706	7.7719	7.03965	8.44987	7.39656	8.68028	7.6974	6.78173	8.2729	7.47702	8.00681	7.917
ANK3	3.68527	4.91944	4.0815	4.01101	4.65922	4.41975	4.86092	4.22947	4.92181	4.25887	4.52457	4.90099	3.93089	5.08288	3.77568	4.11299	4.14466	4.08279	4.41896	3.94406	3.951	4.33239	4.25289	4.5604	3.75058	3.08177	3.95094	4.61027	3.87228	4.48275	4.21753	3.85607	3.87733	4.43262	4.55493	4.53804	4.69681	4.50494	4.47437	4.46084	4.72115	4.67377	4.04962	4.66755	3.93741	4.70605	4.32535	4.57284	4.6837
ANKRD17	7.29634	7.23676	6.89803	7.10929	7.29954	7.202	7.08117	6.42825	7.19644	7.21336	6.99017	7.2832	7.00232	7.48643	7.21914	5.97366	7.10349	7.6321	7.12934	7.04535	7.93111	7.12686	7.06866	7.6745	7.66319	6.72194	6.92362	7.44178	7.18676	7.05408	7.80172	7.32318	6.59922	6.90886	7.46424	6.98072	7.65646	6.71364	7.08807	7.28657	7.6484	6.88409	6.82802	7.62168	7.09119	7.57981	7.82566	7.7104	8.03814
AP2A1	5.23863	5.67077	5.23887	5.61239	5.63925	5.00366	5.49409	5.62723	5.95532	5.90995	4.81426	5.92246	5.76583	5.23645	5.44004	4.49935	5.68845	4.67998	5.19761	5.50144	4.83604	5.65185	5.88962	4.21948	4.86484	4.972	5.34345	5.0294	4.57857	5.34101	4.94196	5.43221	4.2214	5.3277	5.42563	4.68875	5.45227	5.57476	5.34473	6.20664	5.92753	5.83799	5.0316	5.58467	5.8798	5.32741	5.32308	5.91556	3.65061
ARHGAP1	6.69723	7.06006	5.58848	5.75705	6.67983	6.55804	6.92867	7.38057	6.30534	6.02085	6.3362	6.73963	6.5805	6.1604	6.38393	6.96079	5.99842	5.94423	6.70713	5.90813	6.80753	6.6112	6.27874	6.71932	5.38004	6.76689	6.61564	5.49622	5.67376	6.80975	5.15153	5.82975	6.49769	6.98829	5.72857	6.42627	6.75983	5.85464	6.06615	7.30576	6.47922	6.63902	7.39878	5.91596	7.61112	5.92377	5.45785	7.26642	5.33277
ATP10D	6.0672	5.22904	6.57287	5.81908	5.3613	6.33517	4.62504	5.51766	5.544	6.43766	5.90532	5.5751	5.29519	5.41913	5.51974	4.9361	5.62767	5.76825	5.93233	6.2449	4.8448	6.93925	5.78317	6.45891	6.83164	5.85087	5.2914	6.71144	6.46745	5.97959	6.10782	6.30285	5.26845	6.57421	5.4478	4.7507	5.75831	4.52774	5.38777	5.9738	4.35091	5.80472	5.23458	5.54591	6.16764	6.72762	6.25651	5.40911	4.79913
B3GNT4	4.42921	4.37401	4.69565	4.33873	4.18448	4.8869	3.38134	5.04383	3.89063	4.15888	4.65284	4.56435	4.79487	4.77089	4.6491	5.20881	5.31229	4.14291	4.23365	4.2182	4.30734	4.69799	4.1416	4.56989	3.09651	3.38081	4.47439	4.4598	4.56561	4.45714	3.83546	4.95512	4.5277	4.5307	3.56878	3.00135	5.02545	3.7773	4.12287	4.07346	4.24243	4.25096	4.79987	4.5931	4.14046	4.95723	4.76223	4.35194	4.77844
BCL2L1	7.80379	9.08967	7.71734	5.83965	9.08994	9.19593	7.8119	7.61629	7.69753	8.00435	8.77168	9.57274	8.81857	8.1655	7.07445	5.60949	5.44506	5.2632	6.15084	7.67882	7.41634	10.5495	8.09358	5.44219	5.52	11.0059	9.45863	5.75178	7.5661	6.82408	5.69831	6.50075	7.25565	6.62779	4.60478	5.40994	7.20865	7.08393	9.34544	6.26547	10.4763	6.60021	6.25144	6.66004	7.21205	8.00703	5.23074	7.85019	2.63839
BET1L	6.25417	6.43388	4.91811	5.9455	6.06798	5.70741	5.77966	7.14792	6.70046	6.3253	6.30697	6.98835	5.80595	6.24953	6.34499	6.12985	6.58619	6.22248	6.2255	6.14501	7.5913	7.21978	5.00415	5.26072	6.55264	4.67984	4.84245	4.83083	5.40061	6.00417	6.07559	6.05534	6.37865	6.41888	5.78586	5.13145	6.73605	5.67687	6.34514	6.23819	4.85573	5.43523	6.22141	5.95421	6.6606	6.94023	6.24848	6.78427	5.67581
BMP6	3.54099	2.91884	2.59856	2.48317	2.39793	4.59554	3.43267	4.18404	2.7917	3.36928	4.17156	3.23256	3.65719	2.95657	2.55237	3.24943	2.18373	4.28982	2.61037	2.89105	4.77899	3.72031	2.96736	2.17066	2.40741	3.02026	2.22628	2.67643	4.03304	3.14647	3.52007	2.61186	3.18427	3.61705	1.95215	2.42589	1.98952	2.133	3.21334	4.63383	2.59355	3.74632	3.16168	2.90587	3.99109	3.47479	2.64498	3.11583	3.13166
C14orf159	6.22415	6.10217	6.85167	6.88772	5.55423	6.15602	5.54466	5.84308	5.94852	5.90287	6.28608	6.38516	5.45603	6.68721	6.28745	6.30807	6.17814	6.80399	6.83623	4.88652	5.65082	5.89045	5.88461	6.69648	6.46981	6.78442	5.93069	7.02371	5.71928	6.82313	6.72006	6.26636	5.52831	6.51359	6.95668	6.79617	5.95122	5.92122	6.18767	5.7511	5.37495	6.60867	6.04824	6.37617	5.85249	6.00601	6.18235	4.72243	6.27418
C17orf99	2.299	2.23322	3.02185	2.4406	2.2778	2.26615	2.43338	1.53383	2.03059	2.66497	1.66447	2.75147	2.44166	1.33617	1.96111	3.22458	1.85784	1.55549	3.37535	1.79195	2.04844	1.8423	2.34127	1.95713	3.42308	2.21431	2.1986	2.09368	2.81524	2.66919	1.6527	2.10515	3.32435	2.39755	2.75421	2.6462	2.74514	2.18801	2.87395	2.45093	2.03833	2.00539	4.9305	1.79312	1.79384	1.95644	1.13596	2.43534	1.53433
C19orf70	8.70798	9.46322	7.28693	9.28161	9.57388	7.92762	8.09724	8.23977	8.02068	10.6415	9.41446	7.92991	7.95746	9.6767	7.18127	8.93283	9.56509	10.2601	9.57821	9.76313	8.70448	7.74345	8.04915	9.3644	7.50855	8.65529	8.49947	9.60544	8.68909	9.70043	8.89857	8.61401	10.9801	8.05624	8.05385	9.07526	8.68123	8.22272	8.90856	7.98842	8.87494	10.3095	11.289	8.70131	8.00631	8.53366	8.49776	8.04676	6.51435
C5orf15	5.56387	7.13959	7.00961	7.12268	7.04363	6.88215	5.76009	6.53298	7.12407	7.51142	6.88347	6.31513	5.56596	5.82419	6.85804	6.72953	6.60043	6.74624	7.09402	6.85453	5.10858	7.6431	6.42832	7.43897	7.00159	5.77462	5.7762	5.58796	6.50737	6.95565	7.89704	5.96891	6.64906	7.52237	6.44119	5.7715	6.50087	6.1316	6.80682	6.05505	6.06143	6.85001	6.77818	6.19156	5.61261	6.7446	7.10714	6.07057	5.75455
C7orf50	5.79609	4.81861	5.01939	5.14637	4.73291	4.82017	4.63535	4.95683	5.22465	4.98685	5.90617	5.18438	4.92822	6.23536	4.85962	6.02158	5.27061	5.81224	2.86289	4.82206	5.23469	4.65024	5.29191	5.6136	6.16125	5.11703	5.02056	5.09614	5.7768	4.3107	5.98108	4.44411	5.42359	4.12289	5.93433	5.2178	6.00445	4.94519	5.55437	5.52988	4.73059	5.96906	6.11991	5.78247	4.93582	5.37686	4.98847	5.12236	6.45531
CAPN2	7.70766	7.92007	8.07857	6.76038	6.94923	7.22159	7.72672	7.96235	7.36826	6.78346	7.3404	8.16382	7.01848	7.69106	7.32929	8.22142	5.51712	7.0275	7.49985	7.6691	7.60608	6.97004	7.20154	7.6566	6.73843	7.19654	8.01703	6.29678	6.874	7.87083	7.59807	8.17916	8.35482	8.20634	8.041	6.81854	6.70792	7.79097	7.58775	7.11219	6.37616	8.95483	8.95748	7.74353	7.67614	7.10462	7.31104	7.43236	8.11174
CARHSP1	6.02337	6.66715	6.20637	6.21301	5.9553	6.39341	6.33532	6.34744	6.24917	6.90237	6.21605	6.22667	6.60507	5.79596	6.32756	6.0632	6.26947	6.00744	6.0808	6.02091	6.63009	5.35806	6.87536	5.91975	6.33282	6.58784	6.84553	6.48191	6.28575	6.33974	6.08426	6.16265	6.41752	6.38794	6.57376	6.46944	5.46839	6.05366	6.16222	6.25919	5.52072	6.24426	6.05968	5.9475	5.96319	5.98691	5.36101	5.71706	5.59168
CBR4	5.64344	5.44121	5.62443	5.02114	5.60938	5.35986	6.44546	4.19094	5.14365	6.08412	5.55237	5.15234	5.01481	4.8374	6.0257	5.09842	5.49712	6.02949	5.78759	5.59187	5.63998	4.97728	5.30087	5.76381	5.8122	5.081	5.1568	5.18887	5.31197	5.81581	5.59768	5.06521	5.83397	5.09291	5.14337	5.14689	5.77547	5.00952	5.33977	5.10958	4.78473	5.02977	4.97917	5.37085	5.21692	6.04069	6.33777	6.0156	5.37246
CD2BP2	6.98701	7.41911	7.5701	5.99658	8.39255	5.23535	6.98072	8.73907	8.05361	7.23566	6.70181	6.69357	9.08609	4.7919	8.46534	6.89836	7.77513	6.70845	7.27703	7.85055	7.55467	5.28918	8.44898	6.51703	5.51763	6.22955	8.08013	5.30195	8.98141	6.23211	7.86804	6.81243	4.14723	6.63985	4.52931	6.9031	5.96356	5.31553	7.50139	7.88526	7.88922	5.99508	6.66925	5.33282	5.31584	7.48556	6.32103	5.57877	6.10297
CDC14A	2.78987	2.63865	2.61537	2.77698	2.87723	2.53678	3.32525	2.43788	3.21206	2.47797	3.17777	2.68614	2.59548	3.02604	3.18247	2.97874	2.88249	3.01559	2.29186	3.26345	1.7057	2.77257	3.04632	3.28906	3.02251	2.63644	3.19297	3.04511	2.46845	3.09439	2.51903	2.7369	2.4518	2.75004	2.97424	2.98835	2.74919	2.83321	2.88646	2.82184	2.18236	2.98402	2.82406	2.62153	2.81404	3.26078	3.09897	2.7761	2.87879
CDH26	1.17263	2.84567	2.07832	1.42256	2.32046	1.49878	1.12126	1.75889	2.25905	2.21623	1.22499	2.32566	2.03559	2.39616	1.5709	1.83878	2.46429	0.791756	1.39003	3.43384	1.34926	2.6476	1.472	1.00825	1.80648	2.21907	1.56158	2.94994	1.05476	1.65779	2.24238	1.98495	1.13213	1.7996	2.06469	2.15688	1.5956	1.91008	1.76077	3.12892	1.74233	2.16117	1.38432	2.36385	1.20446	1.27696	2.17127	1.49207	1.792
CENPBD1	4.48766	3.5576	3.44628	3.35531	3.88178	3.29666	3.34553	3.71917	3.66887	3.48812	3.60362	3.4614	4.10103	3.23418	4.41881	4.55428	3.22047	3.65199	4.6077	3.41449	4.63511	3.42655	3.88189	2.94153	4.00643	3.67734	3.96075	4.39595	3.42896	3.48623	3.81022	3.31346	3.5277	3.45632	3.71387	4.2515	4.58931	3.50819	3.48683	4.11135	3.73272	3.75308	3.77671	3.45417	4.08356	3.5254	3.69628	3.31398	4.29927
CEP250	3.56275	5.01401	4.32026	4.86494	4.80828	4.08389	4.4318	4.86189	4.54335	4.94164	4.71107	4.84042	5.16643	4.29113	4.07154	3.93211	4.44202	5.00293	4.16664	4.90635	4.81869	4.02195	5.00137	4.25436	4.72904	4.91897	5.50538	4.823	4.28425	4.56741	4.83479	4.34173	4.9316	4.68999	5.06687	4.77014	5.02884	4.5788	4.70757	4.58246	5.45997	4.24622	5.0368	4.62303	4.55359	3.95251	4.18827	5.20309	5.02438
CEPT1	4.79341	4.18232	5.28068	4.92769	4.71821	5.18619	4.45918	4.45996	5.02455	4.52017	4.32371	4.86397	4.50925	4.57382	4.97527	4.45592	4.94733	4.35834	4.45057	4.34291	4.7717	4.75305	4.91942	4.92634	5.19267	4.58431	4.46694	3.99195	4.52151	5.02806	5.56464	4.54438	4.95467	4.84105	4.78517	4.91046	4.53201	4.89198	5.09942	4.63162	4.56644	4.69484	4.77915	4.63837	4.49114	4.36105	4.54993	4.65201	4.75918
CLCN7	6.21586	6.56478	6.56099	6.59962	6.35615	6.62769	6.39046	6.44433	6.64186	6.22709	6.43175	6.4409	6.60746	6.45156	6.53799	6.54508	6.34475	6.27403	5.97654	6.39136	6.23256	6.6247	6.82522	5.82221	6.55862	6.74298	6.74045	6.631	6.67538	6.42087	6.65451	6.49275	6.70641	6.1296	6.43006	6.49443	6.35893	6.42565	6.5166	6.31851	6.9173	6.78794	6.5563	6.24371	6.4742	6.34982	6.00568	6.6038	5.86419
CLSTN3	5.66872	4.57852	2.90408	3.35987	4.83376	5.02702	5.00329	5.54356	4.24747	3.7861	4.39213	3.14413	3.71116	4.87702	5.37054	5.07403	5.08389	4.75717	4.71056	5.53104	5.35171	5.63112	5.08295	5.51748	4.25057	4.34127	5.22243	3.94177	4.15366	5.32326	4.87756	4.65852	4.5144	4.66107	3.93454	5.10577	4.58449	5.32196	4.82719	4.89873	5.24038	4.08925	4.61824	5.04783	5.74866	3.8974	5.80101	4.97592	4.95957
COG8	6.15447	6.14447	6.13055	5.99061	6.51412	6.24635	6.17556	6.60563	6.20446	6.69144	5.93669	6.35768	6.78699	6.15399	6.27029	6.32958	6.16056	6.92024	6.42457	6.11592	6.28769	6.09044	6.19178	5.65012	6.65247	6.40966	6.41151	6.10658	6.54828	6.54902	6.35684	5.88853	6.46022	5.98841	5.87051	5.65802	6.20404	6.13779	6.2437	6.01677	6.37456	6.0935	6.54788	6.34522	5.51121	6.23073	6.26878	6.33111	5.91361
CORO1B	8.9172	8.09482	6.38822	6.87482	7.70794	7.41031	6.78217	8.16887	9.0113	6.38271	5.2198	8.18617	8.18006	8.54218	8.7196	7.6495	6.89394	7.65943	8.4308	7.3734	7.47584	5.11947	8.30308	6.04212	7.1783	7.29432	5.15351	6.49021	7.80565	7.25728	6.64967	6.10878	7.56607	7.44556	8.00826	6.27679	9.20385	6.50034	7.19494	8.07031	4.72784	7.53069	7.09977	7.29797	5.5811	8.22643	5.72517	5.92125	8.1609
CPB2	0.762568	3.30442	0.476404	0.277247	2.61987	1.97728	0.413483	2.69509	0.336125	2.97218	3.26391	2.02406	2.72242	3.00928	2.33375	3.15406	2.87153	2.99574	2.30035	1.5335	1.50059	0.95194	1.67839	2.11692	0.528096	3.7026	0.799645	3.1855	0.387161	2.81975	1.9856	1.22207	3.26682	0.316605	1.60969	3.10977	2.72317	2.73857	2.24994	0.192292	1.85752	3.14186	3.16798	2.8239	2.02406	1.10457	2.67152	-0.518927	1.23894
CRYZL1	5.26321	4.82552	5.29114	5.27803	5.53039	5.16445	5.08801	4.77534	5.13372	5.13416	5.167	4.7945	5.10575	4.67486	5.12585	4.48924	5.29756	4.66783	5.60703	4.91119	5.13278	4.51517	4.86961	5.27922	5.23157	4.55145	5.12349	5.5509	5.59352	5.46766	4.56906	4.69611	4.844	5.04267	5.31494	5.31295	4.94435	4.87115	5.26397	4.94313	5.05218	4.45046	4.67654	5.11211	5.40983	5.58082	4.87468	4.88454	4.87721
CTBS	6.02078	6.62453	6.57566	6.30404	6.13458	6.25466	6.04993	5.82718	6.2462	6.49566	6.19847	6.55312	5.49292	5.85359	5.6568	6.11432	5.99028	5.61118	6.29445	5.96727	5.91658	6.95477	5.77748	6.46652	6.30756	5.3989	5.85009	6.58787	6.49102	6.33017	6.25782	5.71039	5.65635	6.38904	6.64698	5.86449	5.45488	6.14515	5.17624	6.5032	6.29097	7.16952	6.01504	6.27236	6.24259	5.60739	5.11842	4.88333	6.91771
CTNNB1	9.07006	7.85003	10.7469	9.51992	10.0444	11.1798	11.6759	10.0702	8.07595	7.84733	7.00453	11.6931	9.8851	10.1857	7.23196	9.28435	8.79348	6.28162	7.31341	8.7395	7.62676	8.97849	10.2048	9.99133	10.7737	9.60977	8.23106	8.66659	9.91556	10.6371	9.83634	9.91669	7.72695	10.9655	9.0854	7.07786	9.57022	7.32401	9.7075	6.42793	6.84091	8.22592	8.34868	7.61532	10.0679	9.11265	12.4915	7.87694	8.60264
CTNNBL1	6.21133	7.5411	6.97447	6.40113	6.38148	7.16875	7.46317	6.79433	7.6619	8.78115	6.95147	6.10704	7.01964	6.26149	7.45045	8.2206	7.19779	6.30294	6.21574	6.91206	6.60679	7.44452	7.03278	5.75458	6.97892	8.49912	8.56447	7.48935	7.67909	7.00321	7.30819	6.86247	6.77201	6.33947	6.61422	6.57192	6.87723	6.6035	7.2502	6.73112	8.75098	7.89998	8.19829	5.93818	6.51796	6.62268	6.04963	8.23023	7.02375
DAGLA	5.32508	5.57684	5.86639	3.90294	5.68085	3.99621	4.93574	5.30769	5.37199	5.23306	5.29173	4.11504	5.14739	5.66375	5.17129	4.57994	4.13135	4.52754	5.26168	5.32523	5.0245	4.90768	4.51464	5.36859	3.73202	5.16213	4.96658	4.91192	5.32945	3.88966	5.36904	5.2492	4.37474	4.71406	4.48475	5.2158	5.14841	5.41547	5.08718	5.094	5.52213	4.81814	3.88546	5.08392	3.59798	5.53465	4.51438	5.30226	5.46746
DBT	4.87146	4.68507	4.11182	4.46773	5.04683	4.531	4.35269	4.33428	5.46751	4.55958	4.87427	4.50977	4.51611	4.61288	4.57517	4.21885	4.34459	4.73256	5.24093	4.82893	5.10022	5.09605	4.5503	4.31886	5.19588	4.23026	4.42882	4.67862	5.32843	4.8025	4.55782	4.11273	4.20558	4.32797	4.52313	4.62965	5.00054	4.81958	4.54051	4.91846	5.34818	4.43665	4.1838	4.81268	4.9142	4.68844	4.19795	4.73044	5.43973
DENND2D	6.78508	5.70163	6.46773	6.03412	6.00724	6.15857	5.52139	5.73328	6.69021	6.1897	6.36832	5.70495	5.31999	6.10736	6.85814	5.75283	6.29671	6.12465	6.61129	6.16756	6.53689	6.1071	5.50264	6.18572	7.0413	5.46901	6.12969	6.67776	6.59716	6.57501	6.27602	5.81448	6.31889	6.58238	6.4689	6.5057	6.02738	6.8096	5.97496	6.32689	6.09189	6.73884	5.59854	6.37216	5.91591	6.05017	5.88423	5.72091	5.65442
DHX38	6.07307	6.76731	6.7216	6.56081	6.81544	6.72393	7.05268	7.13608	6.59477	7.31677	6.37183	6.73921	7.2777	6.01132	6.65692	5.42711	6.72987	6.0944	6.61037	6.95136	6.69155	6.77526	6.31814	6.4249	7.098	6.30838	7.42385	6.00525	6.66553	6.90244	6.85722	6.79379	5.96553	6.74329	4.13622	6.45438	6.22291	6.13251	6.4192	6.74807	7.02623	6.25591	5.56391	6.45764	6.31224	5.45531	6.41012	6.67974	6.57764
DIDO1	5.40045	6.54889	3.96244	5.67004	6.51427	5.53397	5.93382	6.1102	6.1294	6.8845	6.50631	5.483	5.97942	5.68411	6.82718	5.51992	5.76017	5.48857	5.02275	6.50201	6.06416	5.97385	6.12665	6.09887	4.79783	7.19565	6.57242	6.31997	5.84749	5.50386	4.50549	5.35025	5.83575	5.59274	4.73944	5.20312	5.77701	6.3431	6.25351	5.48054	6.4825	6.13363	5.57253	5.44789	5.78046	5.3853	6.10396	6.67102	5.77691
DIS3L	7.08537	6.27217	6.44958	6.75929	6.37154	6.17208	6.60736	6.61491	7.67963	6.64983	6.68728	6.16795	7.00572	6.97541	7.05379	6.51171	6.84975	7.17198	6.30817	6.55944	6.84283	6.30162	6.58458	6.2158	7.45018	5.64035	6.27643	6.00996	6.52947	6.92702	6.79861	6.04218	5.50881	6.62021	5.93889	6.78448	6.91043	7.40495	6.66394	6.45625	6.74738	6.46497	5.63191	6.76353	6.44155	7.21624	6.06922	6.61758	6.20124
DMXL1	4.83858	4.97474	5.35656	4.57518	4.29116	4.74613	5.43619	4.68438	4.95265	4.53129	4.99637	4.82394	4.92961	5.16533	5.10739	4.047	5.48225	4.81408	4.88668	5.20694	4.51616	5.17307	5.08114	6.04307	4.7416	4.77413	5.05059	4.29937	5.03772	5.18247	5.68659	3.72826	3.89452	5.0056	4.06844	5.23709	5.28269	5.02078	5.72706	5.06437	5.09189	5.44813	4.55734	5.21763	5.20644	5.235	5.83807	5.13095	5.50195
DNAJB14	5.56282	6.44775	6.21274	5.75399	6.57448	5.60332	5.22386	5.3044	5.52229	6.31319	6.15748	5.08222	6.23027	5.70362	6.54885	4.40168	5.82015	4.87257	6.28367	6.12301	5.86291	5.92378	5.81413	6.55261	5.42906	5.80241	6.33857	6.09819	5.29321	5.83726	6.1183	5.43144	5.1142	5.48895	5.73829	5.69144	6.30296	4.97473	5.68233	6.01869	6.19207	6.05715	4.97384	6.59132	6.09076	6.34304	6.37336	5.94774	5.59263
DNAJC5	6.03936	8.05986	6.71969	5.66112	7.98022	5.87317	6.64761	7.8179	7.76938	8.52753	7.60176	6.24494	7.81513	6.73465	7.86859	6.68999	5.90026	5.90719	5.95016	7.52894	8.04209	5.7689	7.28981	6.37686	6.04156	7.10347	8.44568	6.91789	6.26445	5.52856	6.17552	5.64079	6.28183	6.39569	5.94486	6.74228	7.75677	8.37803	7.18957	5.94656	7.68464	6.96216	6.58944	6.2047	6.51939	7.79942	6.32818	7.75829	6.25104
DNTTIP1	6.49383	9.93603	6.18863	6.10532	8.70123	5.91114	7.76421	9.3812	9.98089	9.65744	8.72755	6.91192	8.48487	8.8005	9.12919	7.8339	5.17708	5.97067	6.60292	9.07849	10.3137	7.57416	9.21608	5.10505	6.36554	9.7447	10.7165	8.14331	8.18519	6.35816	5.534	5.48344	8.53206	7.17704	7.81655	8.55897	8.42111	8.72644	9.16767	9.62877	10.2794	9.05155	11.2436	6.22447	7.04103	9.63713	5.66465	7.64357	6.22022
DPP8	6.83652	6.06508	7.15751	7.00963	6.56196	6.31129	6.20093	6.31561	6.00895	6.6562	6.53624	6.60908	6.87248	6.85457	6.88655	6.45816	6.85957	7.2687	6.7768	6.6904	6.59085	6.27963	6.28996	6.32727	6.19812	6.71318	5.96177	5.81097	6.20719	6.96538	6.53466	7.03625	6.75324	6.38226	5.24083	6.97181	6.74339	6.5885	6.69947	6.68234	6.54625	6.52163	5.74755	7.02064	7.05421	6.75572	6.71039	6.29856	6.62429
DPP9	6.22585	6.44877	6.16464	4.99307	6.22672	5.28731	5.06285	5.90479	5.45708	5.56845	5.79835	5.5465	5.98219	5.81053	5.86503	4.49976	6.05184	5.13307	5.69696	5.80508	5.38134	4.98756	5.62556	5.84859	5.36389	6.27519	6.09235	5.62653	5.2011	5.75721	5.51138	5.46728	5.54482	6.02297	5.73187	6.22019	5.37992	6.38166	5.60902	5.87741	6.11519	4.92705	4.76808	5.45513	5.80429	5.81666	5.32506	5.00761	5.30912
DTWD1	3.8591	3.48741	3.13851	3.45731	3.92326	3.99236	4.10587	3.75629	3.39629	3.82208	3.69303	3.92276	4.08328	3.85607	3.25732	3.37148	3.48385	3.65959	3.21464	3.77885	4.24848	3.44714	3.71169	4.22102	3.5398	3.37972	3.7827	3.37886	3.95721	4.13275	3.78459	3.61933	3.12903	3.71812	4.22689	3.71723	3.52012	4.2179	3.52748	3.94405	4.18513	3.26825	3.38237	4.357	4.59076	4.02658	4.2485	4.05874	4.3998
DUSP3	6.74231	6.68207	6.26847	6.0911	6.82857	6.2146	6.63818	7.23157	6.32417	6.86234	7.03646	7.17828	7.20586	7.31739	6.91704	5.73888	5.60578	6.24497	6.85721	7.1844	6.78434	6.07141	6.91492	6.95014	5.06392	6.41221	5.69218	6.86194	6.08348	5.61744	5.5496	6.28401	6.07181	7.16428	4.80794	4.86599	7.46733	6.47037	6.51641	6.55232	6.98017	6.12624	6.21778	6.9975	7.07262	6.73427	6.6493	6.12652	5.50073
DYRK2	7.01354	6.47777	6.45776	6.24741	6.541	6.25202	7.22895	6.11535	6.78048	6.15353	6.6853	6.17228	6.86	6.48793	6.31174	5.9989	6.52313	6.18531	7.01022	6.38605	7.49895	5.54578	6.69618	6.21917	6.3656	6.76489	6.52293	6.73204	6.49129	5.84773	5.56235	7.004	5.84743	6.78412	6.33184	6.62459	6.56827	6.82305	6.63304	7.12519	6.37088	6.54581	5.80826	6.9153	7.09191	6.26427	6.9784	6.40267	6.98744
E2F4	7.73711	7.79008	7.40076	7.46068	7.19857	6.64609	6.24975	7.54926	7.45453	8.16787	6.64515	7.35383	7.73336	4.76533	7.95052	6.9848	7.84904	7.72363	7.52823	6.78537	8.19424	8.03396	6.73618	6.93211	8.01783	7.98649	8.24429	7.21909	7.45597	8.27142	7.48751	8.18767	6.98058	6.83787	8.05938	6.72122	7.61149	7.64922	7.03078	7.7993	7.2732	7.53305	7.29629	7.45811	6.60318	7.15714	6.87326	7.87923	7.62387
E4F1	6.16165	5.30616	5.81254	5.79958	5.50346	5.78961	5.18273	5.77782	5.78641	6.18904	5.23187	5.81699	6.12433	5.43154	5.74936	6.38473	5.76703	5.67576	5.93345	5.90993	5.71683	5.9309	5.71695	5.21791	6.3072	6.12433	5.88217	5.8575	6.33116	5.47451	6.17503	5.59375	5.99823	4.94997	5.75447	5.46364	5.95841	5.21733	5.08564	5.86091	5.23617	4.77499	6.13194	5.93976	5.69288	5.56766	5.77204	5.21476	6.10945
ECE2	5.09286	5.02461	5.02989	4.85004	4.73365	5.05622	4.56909	5.45066	5.09924	4.88763	4.68996	5.40491	5.31486	4.96293	4.83941	4.69292	5.15496	5.7506	4.663	4.84373	5.05055	4.97278	4.7622	4.22085	5.07029	5.46738	5.61036	4.87129	5.05181	4.91622	4.62666	4.82532	5.16012	4.5136	5.48436	4.90684	5.27658	4.63975	5.28128	4.8233	5.01693	4.47643	5.04588	4.73475	4.24603	4.92833	4.16173	4.5959	5.13095
EDEM1	7.25463	6.76852	7.07826	6.90737	6.59789	7.7067	7.2194	7.18085	6.24182	6.07191	6.32819	7.14764	6.76432	6.5626	6.94887	6.66766	7.07971	7.00884	7.14091	7.0926	6.81821	7.0278	6.92113	7.45104	7.58139	6.63226	6.68795	6.86013	6.88557	6.99078	6.22195	7.01505	6.43165	7.41497	6.01883	6.43823	6.57911	6.35335	6.45643	6.21634	6.73885	7.08044	7.02347	6.65628	6.6157	6.75061	7.28864	6.43847	6.26588
ERGIC3	2.75964	5.16734	6.21917	3.53598	6.25148	5.50218	6.39155	7.24592	6.77769	6.3367	7.83109	3.77021	5.71009	6.88131	5.30699	4.8563	3.60387	2.184	3.27336	6.68412	4.31816	5.29986	5.83255	3.40675	7.46342	8.79053	8.59895	6.62697	6.38112	5.68026	4.77158	4.79882	5.0354	4.80218	6.08263	4.35003	4.87268	7.51706	6.88267	7.15001	9.04315	6.55962	5.81152	4.52448	4.15223	4.14606	2.73929	8.25093	5.42725
F2RL3	3.40234	2.94683	3.34541	3.26407	3.60175	3.10216	3.1599	3.70614	3.1589	3.63411	3.23324	3.07204	3.44791	3.13626	3.22075	3.62349	3.35029	2.69095	3.41479	2.93013	2.85799	3.36666	3.71053	2.05037	3.6113	3.38479	3.64723	3.71965	2.90351	3.31772	3.5545	3.52245	3.69809	3.55456	3.76807	2.58207	3.60727	3.25721	3.24887	3.51342	3.03038	2.97153	3.79245	3.58889	3.22561	2.1777	3.06409	3.20065	3.31642
FAM155B	3.67924	2.93396	4.70213	2.87416	3.79099	1.60096	3.29408	2.4729	4.93323	3.43059	2.29232	3.31239	3.52727	3.86362	4.07129	3.76032	3.64364	4.3844	3.49749	5.152	4.91951	3.02526	3.82552	0.831193	5.95229	5.297	5.01032	3.41484	3.06065	4.60667	5.08826	4.80807	3.53627	3.44271	3.54588	2.95829	3.41556	3.16241	5.07193	4.08231	3.86841	4.34938	5.17463	4.75122	3.80822	5.75524	2.9201	4.9971	4.63865
FAM96B	10.4951	10.1314	9.57029	10.2174	9.80314	9.59596	9.80576	10.1394	10.9287	10.8186	8.51367	9.33294	11.4027	7.84583	9.38501	9.15506	9.62072	11.4537	11.0894	10.8089	8.52906	8.85419	9.87565	8.78713	9.38266	11.163	12.2122	7.84777	9.40525	12.5882	6.3902	9.00815	11.5999	8.685	7.41212	7.79951	8.46471	8.68261	9.58562	7.29489	11.2212	10.2719	10.1946	9.25248	4.33112	8.67347	7.91872	8.31858	7.90265
FARS2	5.29439	4.87996	5.8714	5.44411	5.69659	4.39468	5.26629	5.04401	5.83188	5.15832	5.33038	5.32012	5.25597	5.10553	5.4588	5.6097	5.82529	5.83195	5.82811	5.29035	5.87611	5.5626	5.20118	5.0402	5.36464	5.85539	5.47005	6.28766	5.67784	5.87315	5.53882	5.61626	5.67504	4.91102	6.1497	5.93774	5.52346	5.14698	5.47093	5.07338	5.11637	5.55909	5.49706	5.49328	5.40939	5.16532	5.22173	5.65607	6.24858
FBRS	6.66236	7.22086	6.61536	5.98829	6.65349	6.79523	6.07414	6.0836	6.29486	6.3511	6.52611	6.5004	7.11709	5.78116	6.13038	5.9646	6.61676	5.41538	5.81701	7.05759	7.04618	6.53245	6.79284	5.8029	6.03266	5.94406	7.19555	6.86943	5.85992	7.0398	7.10562	6.15144	6.06639	6.23417	5.71477	6.19758	6.13988	6.73346	7.28721	6.18135	7.06372	5.63596	5.80939	6.09029	6.27892	6.50681	5.95262	6.22319	5.19209
FBXL18	3.84888	4.44099	4.13167	3.67558	4.14661	3.92131	4.04736	4.49068	4.50079	4.37955	4.60291	4.19199	4.73705	4.84385	3.63684	4.52471	4.50134	4.48592	4.17768	4.11352	4.54677	4.27621	4.24861	4.30581	3.86311	4.64725	4.60851	4.34821	4.82645	4.26118	4.10512	4.56508	4.68241	4.26649	3.68979	4.39387	4.76381	4.66858	4.03051	4.93649	4.48445	4.29539	4.7851	4.36616	4.56439	4.4569	4.48406	4.27176	3.95933
FEM1B	5.94358	5.57229	5.98086	5.65288	5.75803	5.84076	5.97816	5.59689	5.49861	5.7823	5.93472	5.69228	6.21079	5.39303	6.00102	5.40863	5.17348	5.05693	6.08146	6.10818	6.61381	5.68209	5.64506	5.61339	6.15461	6.08462	5.45504	4.93602	5.90937	5.65452	5.68401	6.0451	5.42289	6.21765	5.80213	5.51564	5.85657	5.85012	5.91161	5.93493	6.0281	4.69998	5.01988	5.84406	5.88327	5.85223	6.13736	5.79353	5.97247
FER	4.19371	3.91189	3.65399	3.72624	3.55834	4.68841	4.9253	4.04657	3.38588	3.74865	3.55541	4.79645	4.63631	4.49861	4.21203	3.47051	3.49134	3.91949	4.78582	3.7569	4.00807	4.35021	3.62099	3.98931	6.04266	3.81901	3.43423	3.6317	5.73079	4.31474	4.77501	4.27058	3.58188	4.61372	4.73536	3.69433	4.19594	3.3235	4.22967	4.39673	3.11673	4.59161	4.44331	4.27643	4.79448	4.00036	4.80642	3.5431	4.65496
FLAD1	7.02176	6.69377	6.69744	6.20763	7.0316	5.95519	6.20564	6.42791	7.16838	7.18286	5.90124	6.31947	7.12334	6.35317	6.47402	6.60598	7.27482	7.4907	6.80752	7.11091	7.40101	7.0227	6.98762	6.27197	6.79966	6.39125	6.86362	6.23817	6.75573	7.32051	7.09994	7.31176	7.4511	5.85114	6.70948	7.43404	6.81993	7.14164	7.4292	7.21895	7.18423	6.9781	7.77186	6.66227	6.04781	7.19488	6.89751	6.41067	5.9065
FLOT2	7.09522	6.83975	5.53129	6.45375	7.78474	6.4175	5.84283	8.06357	5.5297	8.34312	8.37618	7.79446	7.3072	7.83478	7.50883	5.55829	5.93905	7.31534	7.80158	8.26417	8.6309	4.40865	6.99454	6.61375	7.56035	6.68245	6.9581	6.596	5.89368	7.17491	5.63209	5.04583	5.55148	7.44347	6.38293	5.9783	8.01347	8.2183	6.41599	7.47115	8.64711	6.11947	6.14952	6.5206	6.93487	7.1231	6.92857	5.5217	4.70048
GABRR2	3.52376	3.75124	4.69443	4.14539	4.05622	3.88934	4.35453	2.29819	3.26044	3.1533	3.83124	4.82047	4.02629	3.59417	4.54735	4.62762	3.74841	3.76721	4.37196	2.39876	3.97579	3.76575	4.41301	3.31993	4.6989	4.34919	3.46211	3.42394	3.83015	3.84027	3.93617	4.0818	1.93063	4.22541	4.01519	4.52278	4.04983	2.31073	2.50644	2.08477	2.94953	2.07966	1.4516	3.23909	3.21766	3.31127	3.15187	3.58078	4.67838
GALNT1	8.32591	7.24393	8.97433	9.27785	8.32784	8.56655	8.47063	7.09594	8.03323	7.04294	7.30669	9.12385	8.30313	7.96204	7.34417	8.16835	7.83283	7.77042	8.42291	7.19067	8.25012	7.15146	7.95738	6.99932	8.02305	7.64461	6.88232	7.51114	8.42127	8.41921	7.76058	8.73362	7.60994	8.13343	8.44927	8.01132	8.1685	6.56286	7.12158	7.63667	6.81002	6.94137	7.31707	8.14203	10.3912	7.65509	7.25839	8.04127	8.0039
GALNT7	7.67963	7.92202	7.60457	7.09747	7.50139	8.15287	7.64351	7.17998	8.31238	7.68782	7.79922	8.02757	7.26553	7.59169	6.53148	7.28198	8.60003	7.54761	8.52102	7.13772	7.60955	7.29092	7.52304	7.31974	7.99679	7.1947	7.63798	8.27574	8.02868	7.62298	7.84646	6.41067	6.77712	8.3569	9.12724	8.32242	7.77664	6.70915	7.45245	8.53101	7.46059	8.22823	6.98493	8.72764	7.31258	8.21486	8.71514	7.93642	9.92822
GDA	4.501	4.27476	6.28076	5.34519	4.41973	5.27068	4.53552	4.47715	3.95259	3.52426	5.26539	6.75985	5.52203	5.48946	6.07518	4.60669	7.1209	4.75383	5.85593	5.27616	4.28996	3.44254	4.82331	6.32407	5.12123	5.71738	5.43056	5.37695	5.55434	6.50485	5.08673	4.75347	4.8364	6.3491	6.16246	4.73234	5.04915	5.27619	5.27371	5.0312	5.36854	5.2212	4.88695	5.84394	4.98917	4.47503	5.29637	3.51733	3.74693
GEMIN6	5.69212	5.67144	5.58932	5.66097	5.08259	5.78589	5.55778	5.54245	5.75229	6.17402	5.67639	5.14847	5.80103	6.10118	6.04738	6.59102	5.96411	6.00209	5.75496	5.55618	5.59503	6.20184	5.56543	5.44096	6.09061	5.79086	6.1734	5.43107	6.17096	6.19044	6.3529	5.41311	6.54561	5.3829	5.9176	6.26968	5.60972	5.93592	5.54861	5.75982	5.90211	5.86634	6.21964	5.75233	5.48003	5.7052	5.1375	5.66499	5.86848
GGA3	5.51997	5.80758	5.0658	5.02676	5.72652	5.64849	5.38578	5.46908	5.57094	5.76396	5.33459	5.20067	5.38301	5.47706	5.55927	5.48434	5.88786	5.25137	5.42834	5.39854	5.69714	5.87652	5.09172	5.32184	5.42059	5.08155	5.31031	5.66176	5.35315	5.58367	5.14189	5.44946	5.85746	4.99137	3.73026	4.8216	5.79807	5.31533	5.35853	5.15594	5.27664	5.45514	5.92778	5.26006	5.50804	5.51142	5.68821	5.41973	5.44101
GOLM1	3.7088	5.38562	8.28149	5.98918	4.93836	6.43224	7.32469	5.51738	6.53295	6.73766	6.73003	5.56804	7.79598	6.72339	4.52248	5.02297	6.73367	5.1539	4.96334	6.13571	3.96357	6.83575	6.73138	6.72616	6.93514	5.23438	6.57379	7.965	6.39431	6.29422	5.81854	6.15044	4.57121	8.97189	4.78509	7.31931	7.12977	5.40722	4.70662	2.57306	5.73946	7.23341	7.1398	7.09457	6.05465	7.07659	5.66138	3.7217	3.69855
GOSR2	5.19798	5.27031	5.43628	5.22855	5.45829	5.26623	5.35326	5.221	5.16767	5.72291	5.4701	5.15494	5.25273	5.07012	5.162	5.19891	5.18695	5.01398	5.1747	5.4456	4.92319	5.54988	5.50866	5.08441	5.43956	5.58605	5.2703	5.25643	5.31199	5.43755	5.28508	5.09534	5.65299	5.49321	5.10156	5.02371	4.77072	4.98728	5.33542	5.51543	5.33037	5.23937	5.61999	5.18612	5.12254	4.97644	5.50748	5.02474	5.27268
GPR137	5.16965	5.18574	4.86311	5.11626	5.0246	5.2034	4.5184	5.40541	4.76992	5.13091	5.03996	5.75085	4.63525	4.65653	4.66558	4.60683	4.62034	5.11019	4.98417	4.50608	4.81918	4.91436	4.89326	4.76069	5.08606	4.83733	4.82642	4.96827	4.78386	4.97363	4.6863	5.06095	4.12644	5.19837	5.20005	4.65387	4.76461	4.44067	4.49039	5.0245	4.34867	4.72268	4.63877	4.91523	4.88613	4.85648	4.1518	4.78289	4.97477
GPR182	3.22479	3.78943	3.70081	3.75385	3.21957	3.08425	3.41958	3.14604	2.77065	3.32607	3.81492	3.5084	3.13665	3.70877	3.505	3.38015	3.19797	3.73819	3.18811	3.44077	0.719676	3.37591	3.34664	3.54311	3.93253	3.59172	3.53895	3.63846	4.12667	1.92407	2.90745	3.70085	2.78652	2.41306	4.48457	3.538	3.43797	3.3755	2.65956	3.42552	3.5982	4.58253	3.45674	3.20635	3.18773	2.57191	3.29764	3.27324	1.43973
GSK3A	5.86961	6.03652	4.52273	5.52248	5.63663	7.17647	5.88023	7.51953	7.11686	6.85265	5.21958	6.40991	4.34417	6.68801	5.73388	6.83587	7.09005	6.05695	6.21813	6.1277	4.96853	6.57081	5.94018	6.35806	6.05875	5.269	5.2639	4.45874	5.66705	5.72938	7.17264	7.19546	7.12011	6.04118	7.08606	4.56208	6.78898	4.94137	5.15143	6.27884	5.78714	5.65678	6.28405	5.59698	6.27284	4.75015	6.27015	6.69839	6.24688
GTF3C4	5.65412	5.96914	6.05217	5.75661	5.69697	5.78864	6.04648	6.04666	6.07158	5.80157	5.94627	5.73312	5.69561	6.15382	6.09553	5.75411	6.39526	5.55341	5.65941	5.40117	6.08888	5.71756	5.73001	5.27315	6.40647	5.88193	5.82361	6.10158	5.72971	6.14257	6.08065	5.90588	5.75878	5.72543	5.65359	6.15677	5.84822	5.97771	5.70019	5.96049	6.26723	5.62217	5.71162	6.11838	5.54238	6.01792	5.33899	6.17331	6.0067
HAX1	7.5427	7.27	7.11054	6.79493	6.18578	6.30512	5.36928	5.6675	6.42071	6.52614	8.20448	7.49976	4.95425	5.94514	5.92251	7.23727	7.17967	7.2967	8.04284	7.12786	7.87548	5.44551	6.40215	6.7722	6.80056	7.10702	7.6184	7.9477	7.10242	7.45953	6.55408	6.66573	8.54929	7.56008	8.44491	7.52715	6.46055	7.81258	6.71399	6.07668	6.96443	8.22592	7.46645	8.02943	7.398	6.25926	6.56472	6.71001	6.94994
HDGF	10.3657	10.9755	8.79393	8.03528	9.59815	9.20529	9.57563	10.2511	11.4259	10	7.66479	9.17291	9.72793	9.24623	10.0531	10.5716	8.38837	9.17653	9.9961	10.0122	13.2865	6.08887	10.437	9.45742	10.2551	11.9522	10.5899	9.06463	10.3113	10.2679	12.1541	11.3024	11.3941	8.41734	10.477	9.27217	11.1501	10.9654	10.0406	10.7097	10.7563	5.64704	12.1601	8.49651	10.0692	8.66919	9.33445	9.61041	11.9856
HGS	5.80263	6.16048	5.76662	5.7118	6.10806	5.6943	5.67578	5.99037	5.53423	5.82309	5.2685	6.164	5.98981	5.67375	6.05142	5.63214	5.27304	5.95971	6.029	5.63393	5.54086	5.37477	5.75228	5.78831	5.93248	5.97449	5.89634	5.88274	5.42391	6.212	6.33919	5.86552	6.393	4.98432	5.92738	5.31015	5.9339	5.93258	6.14328	5.54781	6.0526	5.44599	6.10413	5.60484	6.05263	5.68512	6.33268	6.12412	6.0061
HPD	0.73299	1.66263	3.28705	1.95934	1.63233	1.78415	1.09337	1.60944	1.9009	1.38469	2.25672	2.39153	2.09099	3.15822	2.53168	2.00643	0.76786	2.90933	3.75525	2.6727	2.18357	2.26978	1.5368	1.95732	2.2412	2.25053	2.22315	0.926505	1.39196	2.63963	0.979913	1.73272	2.44791	1.87121	3.43514	2.73894	1.97811	2.24756	1.46451	1.91153	2.51209	2.28958	1.80045	1.76672	1.71136	1.46334	1.01596	1.31885	3.15625
HSF1	6.36727	7.33874	4.38117	5.6875	6.72949	5.83548	6.49436	7.37168	5.88033	6.85451	6.46267	6.51743	6.65459	6.64167	7.81397	5.07436	5.48091	6.28664	6.09774	7.13133	7.32421	7.63395	7.15861	5.22319	6.99171	4.86321	6.05047	5.53707	6.47388	6.19258	6.43334	5.79201	7.3883	5.0222	2.9066	4.07413	7.31896	6.22152	5.20531	6.2963	7.81647	5.55481	6.56715	5.69942	6.35166	6.13638	4.82755	6.71647	5.08098
INHA	3.15596	2.111	1.64772	2.41047	2.5877	0.540377	1.73431	2.53552	1.49717	2.23084	3.4031	2.45179	2.50458	3.72567	0.846452	2.45909	2.26267	3.31536	3.29663	2.19884	2.00802	2.2008	2.38622	1.48694	0.0980346	3.15214	2.91237	0.774515	0.684664	2.77237	2.98715	1.44832	3.58693	2.51193	3.64022	3.23955	3.49796	2.39212	0.828525	3.15094	2.9706	3.19455	3.45198	2.47085	1.6338	3.34074	3.32074	2.56035	4.40307
INO80B	5.06379	6.03931	5.34382	5.38909	5.20212	5.2177	5.10714	5.95879	5.44305	5.60739	5.45555	5.28679	5.0975	6.23454	6.15441	5.23558	5.82653	5.5388	5.43377	5.69766	5.25667	5.58113	5.5674	5.22521	5.68617	5.56959	5.82216	5.29827	5.13299	5.6491	6.08883	5.25446	5.15712	5.63362	4.61928	5.16176	5.86181	5.81319	5.3899	6.21855	5.7075	5.21408	4.47322	5.44882	6.00708	5.37213	4.85945	5.33853	4.93333
INO80E	6.72811	6.42868	5.68167	5.77544	6.24703	6.40326	5.45278	7.56841	6.65024	7.41368	6.15121	6.16279	7.0233	5.98538	7.02257	6.78479	6.3142	6.52635	6.5946	6.33193	6.3737	6.55347	7.11852	6.27071	6.19107	6.70555	7.54076	6.53285	6.39247	6.99772	7.1627	6.11815	6.70793	5.74131	5.72499	6.68639	5.81952	6.90854	6.32103	7.11195	6.84073	6.15282	6.79472	6.30052	6.68709	7.17433	6.13534	7.06766	6.13698
ISG20L2	5.49051	6.07912	6.23675	6.40739	6.16186	5.91401	5.68913	5.97148	6.32562	6.3456	6.02404	6.1613	5.73995	6.21822	5.94316	5.98579	6.25323	6.13136	6.47134	6.01137	6.81797	5.7192	5.80309	5.6864	6.42957	6.60961	6.42587	6.60575	5.35024	5.91511	6.2922	6.24002	6.61658	6.12345	6.98671	6.35182	6.11475	6.35564	6.47184	5.98681	6.35402	5.93311	6.45575	6.29388	5.75182	6.05022	5.58945	6.08271	6.61058
IZUMO2	3.35225	2.72263	3.27041	2.9769	2.59801	2.84428	2.58239	5.04529	3.98614	4.6187	3.38821	2.81831	2.65176	2.23551	4.58907	5.8135	5.01104	5.1569	4.3866	5.11539	3.03589	2.82436	2.68269	3.10121	2.9233	4.25191	2.55535	2.87306	2.30872	3.28916	3.23655	2.80547	5.58027	2.22212	2.76644	2.46613	4.96539	4.03984	2.6756	2.87423	2.33172	1.85294	5.2421	2.67278	2.98429	4.91411	4.03545	3.1669	3.94702
KDM4A	5.7501	5.08178	5.32125	6.05395	5.95162	5.63395	6.37904	5.67831	5.74096	5.95512	5.70861	5.77736	5.65318	6.21399	5.65627	6.10925	5.7701	6.26797	6.10585	5.61575	5.89337	5.91452	5.43142	5.69259	6.01053	5.70582	5.78546	5.71153	5.64728	6.1472	6.19269	6.23372	6.40215	5.96219	5.88044	6.33405	6.03558	6.25832	6.1678	5.95924	6.15967	6.03698	6.13082	6.26885	5.44317	5.94066	5.78004	5.62088	6.21341
KIAA0368	6.07108	6.2542	6.4537	6.33177	6.44864	6.08825	6.53231	6.20076	6.54767	6.48213	6.03161	5.61723	6.73362	6.64956	7.17471	5.7523	7.77336	6.22643	6.55506	5.60653	6.17641	6.69955	6.45993	6.92887	6.50367	6.99694	5.99901	6.66226	6.95515	6.58037	6.48976	6.36599	5.93658	5.9494	6.07488	6.79229	5.88893	7.0194	6.81018	6.61634	7.44424	5.75995	5.89271	6.8184	6.43049	6.80616	6.11859	6.56469	6.23486
KIF25	2.66119	4.76862	5.2491	3.58075	3.24958	4.45099	2.92103	3.66737	3.41787	3.40025	3.29376	3.04395	4.09918	3.08097	2.99897	3.32148	2.46089	2.13284	2.3317	3.4157	2.88882	4.08548	4.75273	2.36245	2.59549	3.50199	2.58556	1.62891	3.68355	2.16737	4.22504	3.44664	3.76291	1.71981	1.54409	2.14831	1.53025	2.34564	2.48671	4.5895	3.73591	3.784	3.04094	3.4052	4.4109	3.19276	2.41829	3.44122	2.21622
LIAS	5.58571	5.56578	6.00263	5.9178	5.55772	5.38222	5.61673	5.03264	5.9645	5.20881	5.46469	5.69742	4.46647	5.54086	5.58603	4.79504	5.27064	5.02406	6.1072	4.69087	5.55311	5.41657	4.72355	4.69919	6.58896	5.42527	5.23614	6.08114	6.33188	6.0234	5.25554	4.57952	5.12967	5.36258	5.74879	5.19229	5.34914	5.54736	5.15969	5.5449	5.50906	6.153	4.29794	5.97992	4.76223	5.7005	4.84239	5.72135	5.72625
LRRN4	1.52599	2.11174	1.52538	1.38275	2.24454	1.48622	1.12969	2.63924	1.71423	2.69718	2.29711	2.08077	1.12296	3.15763	1.30666	2.96946	2.26242	3.03837	2.80873	1.05011	1.02269	2.48507	0.634763	2.8466	0.991205	1.61543	1.6165	2.27782	0.749887	1.80916	0.908227	2.40165	2.12262	1.93459	2.74566	2.65162	3.31389	2.24999	0.806166	1.68073	1.2541	1.28269	2.93624	2.43126	1.94991	2.31055	1.80126	1.38776	3.25588
LSM14B	4.86103	5.52754	4.30147	4.52121	5.9299	5.48649	5.46508	5.81617	5.91297	5.74232	4.84031	5.03382	4.45032	5.81019	5.73716	4.71657	4.78613	4.19643	5.32239	4.67576	5.61791	5.57062	4.96794	4.34803	5.1437	5.33173	5.66582	4.11628	5.81323	5.26474	4.09463	4.46151	4.64375	5.06346	4.02433	3.8494	4.93252	5.57367	5.04314	5.42006	5.48326	5.31973	4.27734	4.74021	4.91044	5.45098	4.50316	5.40462	4.40073
LSS	5.9276	5.85482	6.75528	5.83204	5.45334	6.92904	4.39993	6.63923	5.43252	5.17832	5.73301	6.16066	5.45105	6.99575	5.77184	5.21398	5.69691	6.50241	5.36804	5.08023	4.80704	5.75588	6.05796	5.22169	5.83791	4.57943	5.37019	5.26929	4.89498	6.14749	4.73471	6.16183	5.80372	6.67196	5.95663	6.11954	4.65764	5.86938	4.79211	5.57182	6.56115	3.43093	5.10874	5.62638	5.90698	4.74625	4.68021	5.77722	7.01262
LTBR	6.38064	6.09241	5.89914	5.54638	6.20268	6.38692	6.36994	5.03255	5.99215	5.85432	6.16156	5.67511	5.57454	5.57861	5.85456	5.50306	5.50498	5.98737	6.14225	5.01611	6.42368	6.59277	6.38853	4.98105	5.62461	6.4219	6.16679	6.67912	4.98381	5.77615	6.07626	6.30435	5.75121	6.0361	5.98388	6.41415	5.80633	5.71868	5.15223	5.96958	6.86487	6.79702	5.7746	5.70715	5.85542	5.40648	6.08654	5.14175	5.5636
LY6G5C	3.29914	4.28844	3.8322	3.87118	4.11976	3.94144	4.63062	4.43296	4.2703	3.78541	3.9792	3.75773	4.74941	4.16174	4.20451	4.35127	3.29164	4.0947	4.41752	3.99008	4.55347	3.73321	4.25242	3.57153	3.67042	4.34279	4.36949	4.06566	0.125945	3.37422	3.96771	3.57993	3.98841	3.53761	4.57437	4.13506	3.65464	3.83783	3.84379	4.11699	3.23675	3.78518	3.94428	4.03575	3.31389	3.78529	3.71027	3.49022	4.53909
MAN2A2	5.92114	5.62525	5.69884	4.78965	5.95915	5.36482	6.04153	5.13843	5.71478	6.2062	5.65321	6.01428	5.47698	6.07	5.82395	5.68917	5.50072	5.28511	4.88508	5.67489	5.95287	5.90068	5.70497	6.16444	5.55866	5.59614	5.37166	5.12655	6.42913	5.48724	5.98023	5.48851	5.42819	5.90163	5.35836	5.87788	5.67058	6.75847	5.95171	6.0676	5.50462	5.81039	5.90961	5.41731	5.91275	6.52848	6.12265	5.67246	6.04879
MANBA	6.30712	6.88316	5.61173	6.29039	6.31841	6.78836	6.84499	6.23059	6.03652	6.24517	5.47438	6.97256	6.02657	6.94626	6.36043	6.34123	6.04207	6.91626	6.86176	6.71443	6.84656	7.11403	6.53456	7.54886	6.73516	6.13219	5.80033	6.23001	6.43188	5.86443	6.08571	6.87563	5.681	6.39775	6.45064	5.16359	6.86045	5.40908	6.08042	6.87447	6.11373	6.48501	6.68573	6.83262	6.6989	6.79783	6.0459	6.27867	6.17284
MANBAL	7.57755	8.18597	7.76848	7.28284	8.81187	7.47259	7.04651	8.4763	8.94053	9.64286	9.01741	7.76284	8.66553	7.01875	7.62523	8.72867	6.76117	8.23241	7.34458	8.5075	9.34499	7.03972	8.81187	7.85679	8.27469	9.43095	8.95944	7.85679	7.20532	7.48943	7.02646	6.86332	8.40078	8.23662	7.99794	8.31121	9.24083	8.2015	7.89176	8.00401	8.56235	7.64406	7.82932	7.77734	8.69711	6.4886	7.97653	8.53613	7.23792
MAPKAPK2	7.74173	6.94111	6.81846	6.71988	7.55131	7.29626	6.35	6.72777	6.87069	6.0316	6.73717	7.25708	8.26111	6.50718	6.87714	6.0625	7.30224	6.52341	6.54529	7.48961	9.34952	7.20548	7.11887	6.80442	6.91536	6.56822	6.78301	7.16921	6.65031	6.6296	6.91484	8.31062	5.8928	6.91158	7.4823	7.62986	7.45369	7.64165	7.08577	6.79411	7.70212	7.08468	6.40224	6.85154	8.1543	6.90729	6.57614	7.47079	7.00027
MAZ	7.53952	7.78183	7.02783	6.26313	7.63141	6.66856	7.06583	8.17386	7.80924	7.74076	7.74007	7.03354	8.32402	7.75729	7.36005	5.04543	7.80428	6.89394	7.65653	6.97834	7.70562	8.01681	8.2367	6.52778	7.69391	7.35211	7.88876	6.19075	5.77722	7.46597	7.43485	7.38919	4.21094	6.26459	5.06057	7.51758	8.37355	7.94936	7.68047	7.63648	6.83023	5.57594	4.45685	7.73957	7.4183	7.42407	7.45333	8.73157	4.02561
MEF2B	2.4556	1.95596	3.6982	2.52476	2.91448	2.73039	3.37173	1.89209	4.60145	3.10106	3.54436	2.36412	3.898	2.24475	3.86089	2.37308	3.31741	2.51393	2.56988	3.07933	3.13335	3.9266	2.62688	2.43542	2.91901	2.96772	2.60211	2.15283	3.59826	3.67913	2.8189	2.21006	2.52205	2.63721	2.96995	3.21144	1.94184	2.17517	3.4594	4.39128	2.99121	1.9862	2.10052	2.3393	2.79944	2.55257	2.57614	2.78695	2.22633
MIER1	5.56654	4.83618	5.56362	4.75252	5.0208	5.37489	4.98036	4.88979	5.21979	4.66958	4.90016	5.4475	4.69379	5.448	4.87899	4.78731	5.89455	4.90425	5.50054	5.15796	4.52536	5.1124	4.42067	4.3629	5.93105	4.24254	4.83012	5.62287	5.15072	5.29197	5.4678	4.92474	5.19592	5.50209	4.87671	5.05552	4.94754	4.82559	5.20634	4.82575	4.98637	5.34874	4.92533	4.83589	4.78653	4.86762	4.78243	4.44126	5.06528
MOCS3	5.19109	5.59049	4.24624	4.84922	5.94273	3.52941	4.11538	5.72124	5.96593	6.46505	5.78393	4.26221	5.39187	5.63691	5.73545	4.49035	4.33363	5.20405	4.73547	6.22914	5.79852	4.93527	5.57959	4.41716	5.67521	6.35413	6.18293	4.90238	5.64038	4.63819	3.45832	4.61091	4.33692	4.91788	4.43338	4.82848	6.28488	5.70527	6.03812	5.16962	6.144	4.47283	3.54432	4.90551	4.12587	6.40952	4.6392	5.54091	4.48282
MON1A	5.43444	4.92022	5.15302	5.17796	5.24483	5.43978	5.53132	5.94774	5.06616	5.94032	5.50643	5.64049	5.45888	5.80813	5.63203	6.39373	5.30961	6.03357	5.61194	5.18639	5.42477	3.85627	5.92292	5.2614	5.39729	5.4549	4.91331	4.38778	5.38108	5.67689	5.29518	5.57917	6.49297	4.8996	4.15369	5.81968	6.00102	5.63735	5.9503	5.21583	6.15052	5.40159	6.59225	5.52487	5.25618	6.17395	5.27252	5.95905	5.66707
MVD	5.8555	5.73847	5.91875	5.40182	3.13427	4.58261	3.5891	5.91143	6.38387	6.4629	4.8454	5.93133	5.30181	5.71645	5.14535	4.06974	5.22071	5.85781	6.3379	6.01132	5.82872	4.34939	5.07198	4.75249	6.02465	3.92746	5.76423	4.35543	5.34749	4.73786	3.66601	5.21802	5.73495	6.31363	3.4969	4.72775	5.80083	3.76257	4.91438	6.29475	4.82971	4.38586	4.51843	5.85289	4.88618	5.5185	5.72968	5.70225	4.41745
MYBL2	7.18314	7.53812	3.42205	6.43505	7.84314	4.07334	6.5763	8.05702	7.31666	8.27827	7.27326	4.64613	7.44405	5.58235	8.1536	8.33935	6.86845	6.74126	6.89334	6.00503	9.12114	7.67991	7.77709	6.1456	8.89234	10.4489	7.84207	3.22243	6.34129	6.74066	6.19615	3.47501	8.09813	3.98	7.38549	8.61075	8.41476	4.72298	9.19927	6.79878	9.23026	0.970388	5.48182	6.41206	3.54573	5.92735	7.14327	7.94299	8.31619
MYCBP2	5.85489	6.50521	6.72499	7.17714	6.86888	7.26724	6.40591	6.61755	6.98635	6.39477	6.99151	6.69578	6.78774	6.59164	6.96914	6.53126	7.6072	6.65573	5.92667	7.41457	5.85365	7.74274	7.32265	6.72468	7.14801	7.61377	6.76698	7.17903	6.57069	7.08808	7.79747	7.00996	7.37608	6.04806	6.49682	6.55314	6.84043	7.44101	7.69588	6.74914	6.62504	7.37982	6.94261	6.95186	6.84212	7.0339	6.59228	6.75303	6.76005
MYO5C	7.9373	6.98808	7.23361	7.87215	8.06812	8.0249	7.92233	7.77402	7.11454	8.32205	8.15401	8.41472	7.61444	8.26987	8.05617	7.70757	7.88009	8.19646	8.35914	6.69704	7.49115	7.69125	7.80087	7.99787	8.30421	7.37558	7.07357	7.51245	8.5567	8.32748	7.92985	7.6671	7.10635	8.19584	8.43225	8.46137	8.19171	8.53476	8.0205	8.15803	7.67387	8.08545	7.97586	8.65871	8.03615	8.23839	8.07404	7.94085	8.25971
MYO9B	6.09777	5.88093	5.80656	5.91696	5.8238	5.72153	4.83753	6.22931	4.99562	5.62279	5.34954	5.8878	6.27118	5.88821	5.55444	5.53129	5.88321	5.97523	5.60263	5.89661	5.23089	6.08269	5.74265	5.95801	5.19117	5.57712	5.67393	5.1501	5.26476	5.36964	5.81153	6.05827	5.68305	5.70962	4.02457	5.7095	5.8753	5.53728	5.47397	5.25946	5.38754	5.16425	5.91565	4.94276	5.96167	5.07669	5.29456	5.62963	5.51765
NAA25	5.66641	5.00783	5.72856	4.88407	5.50066	5.05396	5.09994	4.79871	5.23579	5.71967	5.08899	4.67838	5.07185	5.35795	5.29052	4.48499	6.21109	5.32142	5.16197	4.61869	5.31715	5.57427	5.14963	4.52768	5.41017	5.15807	4.88357	5.13325	5.61176	5.77873	6.80092	5.88403	5.35111	4.63436	4.70863	5.43726	6.09297	5.77171	5.86099	5.09925	5.78215	5.83923	5.05211	5.96939	4.63445	5.26341	4.92799	5.90674	5.57074
NAPA	7.27726	6.84911	6.63327	7.07948	8.06293	7.3304	7.21203	7.81391	6.95344	7.49704	7.65109	7.8837	7.47661	7.5128	7.363	7.31915	7.02699	7.27392	7.04815	7.68646	6.85497	6.84146	7.34364	7.01087	6.40584	7.19433	7.51564	6.30516	6.56528	6.91311	6.97469	6.76302	6.59519	7.47686	8.09429	7.26702	7.38717	7.91555	7.17844	7.44406	7.79157	7.03432	6.93806	7.0926	6.30811	7.03801	7.0368	7.24381	7.76916
NAPSA	4.28638	4.14494	4.67282	4.62978	4.34657	4.39538	4.05246	4.32228	4.48128	4.39291	4.21924	3.49671	4.49149	4.22887	4.26127	4.77508	4.09733	4.35655	3.88666	3.83106	4.39797	5.131	3.74932	4.04123	3.58123	4.56139	4.43181	3.95219	2.83593	3.82277	4.43156	4.67308	4.49777	3.30505	4.40709	4.51605	3.62852	4.61244	3.66622	3.71234	4.16119	5.05863	4.44984	4.142	3.35827	2.74572	4.84003	4.62521	3.98921
NBEAL1	6.46422	6.73378	7.25182	6.21671	6.5477	6.71036	6.84786	7.00841	6.78665	7.07978	7.10608	6.89254	7.01782	6.96597	6.85866	6.43683	6.86855	6.49087	6.18086	6.66426	6.81928	6.95271	7.29641	7.27151	6.68745	6.31592	6.34052	6.30536	7.26283	6.95062	7.17305	6.88271	6.82448	7.03493	6.38612	6.98423	6.97084	7.02234	6.81837	6.92011	6.96504	7.13082	6.82074	7.29477	7.24521	6.85274	6.9986	7.03101	7.02887
NFASC	2.72239	2.3214	3.32553	3.21217	2.8054	3.61169	2.71229	3.29569	2.32388	3.85889	4.08625	3.35162	2.98636	2.09784	3.81576	4.21167	2.63184	3.80095	2.81169	3.92019	2.65158	1.97105	3.01253	3.39026	3.11056	4.05635	3.63741	3.43389	2.96848	2.71358	2.81172	2.46512	2.63598	3.18793	3.86103	3.80659	3.13616	4.1289	3.17178	2.48782	3.32755	3.61268	3.20274	3.21953	3.25229	3.28656	4.16194	4.02601	3.66818
NFS1	5.95789	6.33621	5.76153	5.32832	6.47327	5.6689	6.50563	6.55194	6.07445	7.01756	6.69675	5.70341	5.68913	6.36383	5.81056	5.3594	5.26387	5.50021	5.89613	6.59078	6.30493	5.94952	6.28972	5.49937	6.00745	6.21694	7.23472	6.28526	6.33653	5.84892	5.55617	5.80598	5.69363	5.79269	6.02378	5.76463	6.55903	6.38538	6.43494	5.5492	7.3526	6.55063	5.54197	5.74238	5.50458	5.87763	5.81553	6.75244	5.40854
NKTR	4.18527	4.00228	4.45396	4.03767	4.49094	4.3517	4.66107	4.0823	4.61959	4.81336	3.99835	4.02109	4.47644	3.75964	4.479	3.72238	4.71781	3.41918	4.26512	4.06484	4.45594	4.54287	4.57106	5.19285	4.11109	4.44716	4.19075	3.61949	4.67686	4.50823	5.98362	4.35614	4.26293	4.30147	4.17964	4.35875	4.32975	4.75058	5.32071	4.82738	4.33314	4.40248	4.03591	4.56689	5.02032	4.89063	5.06352	5.11535	4.12515
NTM	4.64101	4.48006	2.59984	4.81917	4.24036	4.56943	3.9224	4.44666	4.30277	3.79448	4.5871	4.62905	4.49904	4.13749	4.55859	4.23522	4.36223	3.15941	4.69926	4.57985	4.48264	5.1545	4.51857	3.52866	3.70659	4.54668	4.6159	4.17564	5.05226	4.28067	4.17788	4.69299	4.35211	4.40392	4.37948	4.27853	3.89102	4.68985	4.04709	4.70703	5.03773	4.48865	4.96983	4.45326	4.41784	3.58752	4.24533	4.81645	2.20587
OFD1	5.20736	5.35433	5.48269	5.94253	5.266	5.81328	6.01417	5.49305	5.95082	6.88731	6.10835	5.49931	5.10665	5.48686	6.09596	6.57746	6.32007	5.12961	4.66829	5.78464	5.85348	5.3881	5.69918	6.96957	3.98394	5.54674	6.06352	5.18278	6.45877	6.18215	7.34532	5.855	5.97498	5.6387	5.43524	5.77992	6.4732	6.23165	6.31406	5.44895	7.36656	6.47973	6.21975	6.11335	5.57471	5.78496	7.23083	6.4417	5.49005
PAM16	6.63464	6.88104	6.44018	5.96195	6.54646	7.01936	6.5444	6.69145	6.83183	7.40018	6.29548	5.97009	6.40853	6.5122	6.83271	6.88582	7.00136	6.53505	6.51793	7.24257	5.92525	7.17622	6.51443	6.3625	6.70584	6.72538	6.85014	6.44807	6.86716	6.84321	6.87711	6.53972	7.48453	5.99909	7.1315	6.24163	6.56295	6.79167	6.66264	6.2749	7.04157	6.81904	6.87137	6.62366	5.89896	6.45965	6.65692	6.73819	5.99037
PANK4	6.06538	6.08313	5.10429	6.12406	6.34187	6.59525	6.387	5.4648	6.09106	6.16613	6.06946	6.34842	5.56034	5.44829	5.70175	5.27474	5.44164	6.28904	5.8159	5.87223	5.84944	5.84505	5.56372	6.18575	5.9241	5.44093	5.85878	5.6965	6.56252	6.48825	6.00463	5.46392	5.08166	6.36439	4.88967	6.11288	5.62048	5.79151	4.9278	5.9174	6.29762	5.74606	5.72165	5.5784	5.71181	5.6163	6.21316	5.97294	6.98128
PCBP3	4.49372	4.47856	5.32089	4.86748	4.22515	4.89568	4.15118	4.46035	4.19755	3.91438	4.83958	4.53455	4.34319	4.344	4.43433	4.47536	4.64322	4.43532	4.32414	4.3131	4.58726	4.40868	4.31335	4.06558	4.59747	4.87977	4.56391	4.87885	4.48793	4.51247	4.52601	4.94793	4.19335	4.48403	4.78526	4.51311	4.28423	4.04813	3.81783	4.69498	5.06213	4.22715	4.61526	4.25981	4.36503	4.22897	3.85329	4.31836	3.94407
PCIF1	5.872	7.20444	4.37824	5.33471	6.77428	5.89485	6.46349	7.13922	6.81548	7.0444	6.16328	6.40776	6.06563	6.29962	7.25368	5.06702	5.66405	5.53613	5.01848	6.24478	6.704	5.88394	6.91072	4.30658	5.81717	5.72285	6.52797	5.72846	6.96988	5.4935	4.3136	4.67756	5.64652	5.81934	4.01058	5.1149	6.91575	6.10533	6.29351	6.2281	7.36764	4.46215	5.24244	5.65514	6.06857	6.26362	5.41232	6.73888	4.77568
PDPR	6.25314	5.774	5.7155	5.09945	5.40462	5.67031	5.99061	5.24538	5.39818	5.72237	5.79028	6.19894	6.43149	6.13247	4.96041	5.45413	5.69256	5.94379	4.68475	5.84624	6.49548	6.12803	5.46993	6.17597	6.15811	5.86887	6.76865	5.27762	5.21229	5.31827	5.14436	5.52113	5.25075	5.81715	5.50595	5.06223	5.66889	5.25138	5.82103	6.25757	6.10478	5.03039	5.36083	5.09354	5.43954	5.27545	5.93981	6.01997	6.30028
PI4KB	6.96382	6.66806	6.85993	6.90889	6.78465	6.42411	6.60829	6.6123	6.60117	6.54878	6.34772	7.17831	6.53486	5.92248	6.56967	6.78971	6.84698	6.87338	6.08578	6.70317	7.55435	7.09987	6.66541	6.73645	6.19056	6.45939	6.49558	6.59759	6.31166	6.73251	6.56657	7.36642	6.87707	6.73609	7.0294	6.7595	6.89046	6.83078	6.47643	6.52131	6.74094	6.19684	7.01882	6.1088	6.49117	6.41839	6.43124	6.6338	6.46832
PIGU	7.29131	9.60445	6.33728	5.58352	9.587	6.41517	6.91625	8.22216	9.3249	10.4649	8.93189	5.68027	7.49058	6.98641	7.27586	8.05377	6.33555	6.92355	5.89152	9.06293	8.26634	6.90298	7.69447	5.42452	6.45115	8.00116	8.6936	8.75635	7.65514	7.34336	5.1653	5.17471	8.38824	6.49606	7.20323	6.71826	8.94283	8.73101	7.813	6.96144	9.35115	9.14837	7.30878	5.61384	6.17499	8.86049	6.10947	8.64735	6.38922
PITRM1	5.98426	5.35317	5.26454	5.58177	5.26748	5.99561	6.15305	5.46654	6.55101	6.54972	5.87409	5.4616	4.73633	6.65162	5.36623	6.5905	5.49685	6.42295	5.79945	6.2376	5.88114	5.18066	6.09147	6.99478	6.36115	5.666	6.21274	5.45977	6.17372	5.7171	6.5147	5.66413	5.84695	5.66125	6.51016	6.50958	6.01378	6.59328	6.65786	6.35047	5.57793	5.83744	6.42027	6.26843	6.56073	5.79757	6.45565	5.9556	6.44309
PODN	5.82705	5.01821	4.19721	5.12241	4.24472	4.04906	5.18119	4.52672	3.54573	5.34153	5.34739	5.39559	5.61853	4.46823	4.70664	5.64144	4.27874	5.53211	4.55272	5.27655	5.53442	5.70317	4.91526	5.94147	3.73982	5.28948	4.9044	4.69866	3.41558	3.32548	4.46306	5.21729	4.28132	5.34947	3.89327	4.21567	4.71138	4.84494	4.40132	5.7036	4.21834	3.84647	4.86916	4.97512	6.63434	5.40645	4.12148	5.47997	5.56106
PODXL	7.97275	6.4105	7.84699	7.94477	6.34797	8.09916	7.49418	7.35707	7.19223	7.06557	6.47582	8.04641	7.52878	6.0722	7.32446	7.4167	7.94722	7.53794	7.38159	6.82825	7.89722	9.18142	7.07778	7.24298	8.46928	8.32396	6.27908	7.31421	8.00328	7.97799	8.09413	8.81549	8.23015	8.02793	7.99996	7.38843	7.06094	7.10279	7.21573	7.77218	7.07572	7.04696	8.1689	6.80571	8.5785	8.00065	7.29059	7.78012	8.61804
POLR2C	7.01651	8.4763	6.41903	7.37612	6.96664	6.98684	6.81159	8.97615	7.99305	9.31189	8.2013	6.85809	8.60136	8.11771	7.00867	7.34393	7.37994	8.18478	6.96084	7.1987	7.38123	9.00388	8.48812	8.01707	8.21151	8.43726	9.70301	8.02232	7.93176	7.92174	7.74631	7.38752	7.05062	7.76503	7.92296	7.05585	5.56972	7.83412	7.2106	7.52947	9.23052	8.85215	9.46702	6.5297	6.70142	6.74792	7.08193	7.08024	8.82732
PPP1R11	5.5956	8.52646	5.90668	6.52005	6.49003	7.0081	5.36854	8.60843	8.41342	7.3445	6.10175	6.45808	7.41995	6.88461	5.8809	7.94458	6.80736	6.429	6.73065	5.63548	8.53474	6.76285	7.40263	5.69627	5.21635	5.90364	5.93617	7.49057	4.50358	5.86937	5.97179	6.40858	5.56715	6.82261	7.80233	6.14677	6.85069	6.88778	5.63706	7.18016	7.91106	7.36263	7.60756	6.94836	6.11101	6.44586	6.86131	7.26026	8.54387
PPP1R12C	5.33235	5.04947	5.43663	4.98065	5.39109	5.43716	5.26169	4.85443	5.46739	5.26452	5.02362	4.42055	5.34479	5.11289	5.37171	5.49773	5.04153	5.10862	5.28266	4.81599	5.39928	5.70802	4.87114	4.7028	4.81301	5.24706	5.45757	5.10725	5.20222	5.01056	5.79001	5.52264	5.4563	5.08984	5.28101	4.5803	5.0131	4.58366	4.73555	5.56649	5.30692	5.03344	5.53263	4.3078	5.42363	5.37164	5.08406	5.54525	4.15863
PPP3CA	8.46118	7.95394	8.64477	8.10915	7.48715	8.55541	7.73189	7.21331	7.95689	8.01115	7.2729	8.33177	7.4035	7.47118	7.72622	6.69764	8.15679	7.87895	8.06726	7.14475	8.06568	9.55226	7.87609	7.27825	8.11823	7.70337	7.7476	7.72562	8.14938	8.68935	9.16784	8.22845	7.09472	7.63514	8.67753	7.41815	7.96342	7.18562	7.77293	8.56535	7.69147	7.08235	7.75878	7.64624	8.37787	7.98606	7.94715	7.72541	8.81929
PRPF6	5.52298	9.71151	4.00342	3.38428	9.79632	5.39518	10.4822	9.45322	7.54561	10.3831	8.71538	6.63318	8.85071	7.30493	10.8931	3.52313	7.10649	4.31343	5.85692	9.21411	8.20542	6.40836	6.43519	4.69294	7.52861	7.40321	10.7259	5.77242	7.06535	5.57423	4.89985	4.4894	6.91326	5.3024	5.44993	5.1557	7.64249	9.17408	9.24162	5.14361	8.4569	7.14878	9.13698	4.00297	5.53493	8.34318	5.44439	7.9036	5.69754
PRSS50	3.485	2.9962	4.29446	4.05491	-2.15529	5.07524	3.76422	3.65691	3.83628	0.653166	2.56647	0.22213	3.71974	2.13518	2.8625	4.04875	3.27993	3.70425	4.00067	4.00083	2.62294	4.87877	3.87739	1.45959	3.33812	5.29771	3.88764	3.86182	3.78104	3.48406	3.15719	3.65974	4.09153	2.97553	5.91396	4.15377	2.76706	2.80517	3.53317	3.54727	4.17288	3.03928	3.28091	2.69762	-0.996929	0.837181	3.26849	3.08068	3.57515
PSMB7	6.04784	5.45181	4.14846	3.51504	3.90368	5.75222	6.3612	5.77333	4.52189	6.19721	5.27294	7.77146	4.50146	5.72209	7.07449	4.19447	12.7225	4.9358	6.90721	6.59306	8.57951	7.39437	4.58756	8.67789	5.48775	5.19102	6.49677	3.89759	11.7517	7.52001	11.2219	3.93794	7.16441	6.64987	5.13974	7.01865	4.95792	6.63803	6.64045	6.25457	5.09743	4.27606	5.84036	6.30076	5.88112	8.41599	5.53088	7.1346	5.16942
PUM1	8.22611	8.5204	8.1794	8.42441	8.97841	8.49987	8.26466	8.28745	8.72137	8.72466	8.60397	8.2046	8.47645	9.02973	8.67218	7.38128	8.09716	8.2966	8.02639	8.66453	9.02828	8.27442	8.6655	8.17824	8.46586	7.95697	8.12033	8.91824	8.06353	8.22975	8.28731	8.82863	7.59332	8.28146	8.30443	8.23151	8.16438	9.19745	9.14628	8.75022	8.57836	8.05176	7.4987	7.9003	8.72719	8.77147	8.57614	8.44302	8.7706
PXK	4.98146	5.21245	4.76725	5.08228	4.3029	5.26134	5.55138	5.62545	5.12876	5.14608	4.87716	5.15999	5.06038	5.22956	5.34901	4.25322	5.30139	4.76766	4.68267	5.18084	5.04469	5.19822	5.19735	4.75516	5.36772	4.7873	5.17015	4.63728	5.24739	4.91227	4.82305	5.39675	4.52707	4.97095	4.3039	5.23046	5.40936	5.47936	5.22306	4.67463	5.39382	5.10469	4.66419	4.7896	5.21967	5.55134	5.52114	5.03645	4.79276
R3HDML	3.61154	2.53965	2.76522	2.53965	4.04919	1.83747	2.29208	4.03711	2.20355	2.3983	2.0092	2.80689	2.52955	4.49298	2.95346	3.11043	3.08336	3.42049	1.98048	1.14864	4.45656	2.51948	2.30792	5.12943	2.6531	3.01561	2.02646	2.53309	2.45024	4.29465	2.65665	2.46317	2.83588	2.18861	3.3211	2.08818	3.97449	3.88187	3.63951	2.54347	3.02133	2.86993	2.79111	1.34883	3.99316	3.41138	2.7887	2.9003	3.88431
RAB11A	8.47209	7.6391	9.29223	9.17349	8.79062	8.5796	8.9375	7.9889	7.52354	8.56375	8.17933	9.01701	9.27958	9.3198	8.956	7.93198	8.45082	8.57165	8.83423	7.90597	8.27203	8.04216	8.09119	6.76031	7.50297	8.85675	8.00706	7.86322	9.37174	8.51436	7.10195	7.87736	7.9337	9.01218	8.00855	9.44748	8.41582	9.16631	8.61337	8.69605	9.30679	8.45319	7.5693	9.03987	8.68471	9.235	8.70863	7.85469	8.72029
RAB11FIP2	5.51675	6.13453	5.37898	5.30972	6.21058	5.25374	5.97138	5.80774	5.99192	6.78632	5.51734	5.98272	6.35803	5.69248	5.09572	5.19967	5.28727	5.42339	4.95052	5.69759	5.77375	5.46543	6.5752	5.25231	5.48938	5.24585	5.13415	5.36267	5.2097	5.45579	5.59691	6.14803	5.17505	5.33009	3.30821	5.37737	5.6629	6.28437	7.12533	4.62528	5.68203	5.55308	4.46405	5.39821	6.66701	5.96759	5.97455	6.51845	5.41613
RAB18	6.21179	5.99567	6.58257	5.92618	6.09412	5.98137	6.30977	5.53783	6.47982	5.84333	5.67604	5.80106	5.75749	5.78122	5.84265	5.9984	6.21019	5.13721	5.71514	6.42393	5.68545	6.546	6.47807	7.02226	6.05421	5.62676	6.53371	5.80518	6.52593	6.39067	7.20696	6.19078	4.98668	6.3748	4.8591	6.33304	6.01095	6.00499	5.78147	6.41544	6.04881	6.20722	5.41734	6.23682	6.91567	6.29145	6.75751	6.34594	5.97567
RALBP1	6.67187	6.55252	7.43647	7.40945	6.88387	7.23267	7.3252	6.49024	6.1004	6.19129	6.8827	7.09285	6.47661	6.17938	6.00953	6.34793	6.8875	7.44402	6.92595	6.17126	6.77747	6.69339	6.72323	5.956	7.07947	6.84305	6.7013	7.00498	6.88849	7.49343	7.89252	7.02236	6.24199	7.08311	7.23747	6.82278	6.34431	6.43436	6.42598	6.9167	7.3231	6.85882	7.15469	7.65477	7.08485	6.10509	6.9582	6.20697	6.80769
RARA	5.77332	5.64824	4.76719	4.76515	5.92922	5.29527	4.42742	5.3306	5.63113	5.81258	5.67596	5.26319	5.74753	5.30347	4.91609	5.21891	4.99713	4.97187	5.54684	5.82339	4.86751	5.27105	5.08588	4.01473	4.95342	5.41701	5.28274	4.81749	4.57669	4.70835	5.45477	4.8843	5.73512	4.72726	4.87127	4.57042	5.46608	4.40512	5.39303	5.53151	5.20427	5.04863	5.62739	5.12747	6.10037	5.21677	4.7663	5.24692	4.57249
RASSF6	4.95808	5.14635	6.01418	5.1431	5.16254	5.83784	6.1184	5.04036	5.99501	4.96974	4.92996	5.92737	4.54747	5.35155	5.08291	4.11088	5.04041	4.55468	5.14843	4.41381	4.9886	5.06624	5.35447	5.18529	3.68356	4.1823	4.99484	3.79282	5.05065	4.929	4.40734	4.29414	3.4536	5.71349	5.05215	5.7849	6.10932	3.37416	5.28063	6.69962	4.9844	5.86996	5.29742	6.08164	4.73284	6.02376	7.24443	3.89327	4.96781
RBM25	6.00341	5.21876	6.3916	5.34924	6.10075	6.46112	6.00862	5.46067	5.60984	5.21967	5.36497	5.91527	6.00983	5.78624	6.00164	5.16414	6.66461	5.14855	6.08252	5.69407	6.00776	6.42337	5.82079	7.09932	6.33522	5.49702	5.30974	5.1165	6.37052	6.46491	7.23283	6.40341	5.63428	6.0307	5.71004	6.2086	6.13267	5.21675	6.69331	6.01528	5.09126	5.70789	5.93781	6.03897	6.1352	5.80144	7.01163	6.06061	6.73
RBM42	7.03637	7.87325	6.44909	8.01906	8.93961	7.41646	8.10169	7.68623	8.40024	7.93487	8.11135	6.88905	7.82931	8.19844	8.67541	6.54254	7.27368	7.0527	7.29836	6.75594	9.35393	7.38628	8.3715	5.86694	4.42123	9.67102	8.46201	7.1853	7.03158	7.48455	8.11661	7.06203	8.97183	5.72525	7.96161	7.72542	8.02973	8.47994	8.09741	9.16983	7.75624	5.9847	7.96234	6.84886	6.47983	7.41054	5.08146	6.85627	7.54303
RBPJ	6.90955	6.35559	6.83937	6.85752	6.28308	6.87449	6.4207	5.88002	6.34828	5.55969	6.58148	6.7233	6.88952	6.12802	6.45968	6.23945	6.90912	6.65583	6.33546	6.47992	6.58812	7.30488	6.53825	7.20127	6.51315	6.71685	6.7125	6.9448	6.64785	6.76356	7.93813	6.81227	6.41445	6.12943	6.73814	6.25396	6.26286	6.13739	6.71515	6.96015	6.71905	6.78602	6.49185	6.80056	7.03036	6.6066	6.85019	6.75532	7.10664
RCVRN	2.50507	3.85046	3.76874	3.27955	1.81959	2.9173	1.63279	3.07068	3.30633	1.94023	2.61941	2.54941	3.53287	2.46705	3.42353	4.37714	2.1719	2.01494	1.84403	2.45018	1.57787	3.21862	3.63959	1.1701	4.83134	3.39171	2.822	2.92729	3.9359	2.91558	4.32517	4.50724	3.63653	2.30033	3.8679	2.83242	2.11202	1.21918	2.7214	2.49506	3.178	2.22352	3.09652	4.7514	3.833	3.88757	3.11836	3.23093	0.905499
RELL1	4.50515	4.19086	5.01134	4.5784	4.45644	4.46406	5.00451	3.84999	4.18433	4.83148	4.4914	4.87886	3.84097	4.36795	3.89299	5.23089	4.55356	5.023	4.37825	4.21665	4.21639	4.87049	4.23068	5.18138	4.33781	5.20757	4.01068	4.7434	3.66387	4.6912	4.24755	4.52888	5.10253	4.67974	5.19396	4.1311	3.64765	4.11432	3.98702	4.93659	4.17364	5.59017	4.96121	4.17637	4.73321	4.45488	4.34906	3.75441	5.59025
RELN	4.04261	4.30312	4.04834	4.13973	3.18539	4.49734	3.04924	4.39202	3.37806	3.28823	4.76812	3.77771	4.21743	3.95637	3.52152	4.45668	3.56663	3.70518	3.02455	3.89524	3.96448	3.34431	4.36474	3.84263	3.60071	3.61346	3.62866	4.59688	4.10582	3.26881	3.89985	4.44117	3.40585	3.39093	2.9676	3.41389	3.11335	4.45575	4.19214	2.71777	2.21199	3.59519	4.21511	3.95146	2.04429	3.97344	3.94745	3.45166	4.16757
REPIN1	4.29792	5.1525	5.76352	5.36983	6.77681	2.59814	2.4371	8.27904	4.17015	7.85085	6.48383	3.17568	4.93979	7.19839	5.83792	4.4579	6.10936	7.66186	6.05299	5.28735	5.01659	3.69422	6.09589	4.09305	4.62387	3.07217	6.8148	4.22053	4.9918	5.9134	4.27232	6.09461	5.01524	5.32482	2.51575	5.89526	7.65595	5.39285	4.63362	4.32745	5.55889	5.80866	6.29932	9.07248	4.17672	6.12393	5.19501	7.17103	8.3645
RNF111	6.81776	5.89046	6.42634	6.91969	6.46329	6.53861	6.62753	6.4865	5.79366	6.76673	6.51491	6.71955	6.34013	6.25749	6.82399	6.56225	6.60777	6.51824	6.4662	6.70225	6.62852	6.48449	6.65345	6.05463	5.93076	7.12368	6.70002	6.25538	6.59101	6.4977	6.40108	6.39175	6.11842	6.45416	5.83454	6.0884	6.66413	6.75244	6.71381	6.49718	6.47874	6.40062	5.88467	6.38168	7.1989	6.53305	6.8731	6.67493	6.57776
RNF114	6.81578	8.9632	6.5736	7.38326	10.9784	6.51469	6.91622	10.3104	9.91062	12.0981	10.5847	6.58693	9.81928	7.688	10.1155	6.92122	6.82465	6.17653	6.3642	9.52837	9.84727	8.68417	9.45468	6.03812	7.15065	11.3007	11.7105	9.93987	8.37905	6.01223	5.91745	4.71489	7.50767	7.07098	8.22971	9.2862	9.42549	11.7509	10.7493	4.64141	10.6467	8.55981	6.78541	7.07997	5.60336	12.6132	7.73345	10.5122	5.69971
RNF145	5.90648	5.85062	6.6538	5.57496	5.64049	6.4953	5.90994	6.44309	6.13173	5.92324	5.58475	6.43528	5.69994	6.60797	6.08582	6.06055	6.09098	6.04147	6.69644	5.68878	6.31691	6.05211	5.81469	5.95329	7.03802	5.90876	5.89315	6.70395	6.45961	7.40885	6.51789	5.91928	6.15606	6.14204	6.8349	7.38356	6.40418	6.22142	6.22913	6.15239	6.15828	6.5089	6.09243	7.04789	6.02675	6.84125	5.8869	5.68265	6.95847
RNF166	5.38044	4.84631	4.70032	4.91578	4.62737	4.77682	4.0669	5.09485	3.49024	5.06464	4.82564	4.97411	5.30906	4.96196	4.91468	5.03836	4.73223	5.08441	4.64256	5.77449	4.639	4.60898	5.03803	5.39073	4.29172	4.17289	3.39336	3.8832	3.83685	4.89099	5.0341	3.84088	4.50094	4.14577	2.78348	4.13913	4.66745	4.8238	4.4098	4.40295	4.3628	4.68781	4.60868	4.11466	4.43988	4.87403	4.34677	5.12761	4.52485
RNF26	7.57411	6.51957	8.00355	6.14248	6.68518	6.26396	7.21139	8.1425	5.99531	7.80121	6.0712	7.49479	6.94121	5.47115	7.58162	5.46793	6.57735	7.46324	7.34371	6.13151	7.34513	7.67269	7.23243	6.57009	7.2824	7.33055	5.75995	6.54023	7.09179	7.51013	8.03135	7.06132	4.42318	6.96716	6.41902	5.97682	8.38919	4.15938	6.40422	6.88827	5.00549	5.43311	6.50196	6.35102	6.82523	6.29103	6.85508	7.54213	7.27534
RPA3	8.46831	8.59585	8.39922	8.47868	8.18061	7.70827	8.60527	8.66137	8.17654	9.12697	8.73536	7.23071	8.54828	8.42643	8.51458	8.03428	9.07458	7.6818	8.57574	7.93282	8.57717	7.80039	8.23238	8.14235	8.77811	8.50904	8.97142	7.50007	8.69245	8.98955	8.52151	6.83675	8.71439	8.71519	8.35279	8.49314	8.21547	8.09108	7.58988	9.53993	8.17358	8.4532	8.67958	8.46756	7.65221	8.60679	7.47286	8.0514	8.76115
RPS21	11.0012	11.93	11.9286	7.13041	10.9037	6.77935	11.3887	9.00849	13.1213	16.2193	11.9522	10.248	10.3662	10.0089	15.4853	8.65876	11.3058	12.4899	10.8588	13.0788	10.4542	10.0076	11.0816	9.61345	9.88558	14.0714	15.8475	9.4697	14.5404	11.8817	12.2528	9.62444	14.7887	6.43328	9.8913	14.0382	14.2524	8.14626	10.0259	9.49367	12.6062	8.98481	14.6091	8.66293	9.19611	9.62936	10.226	13.8223	9.15477
RUFY3	4.65345	5.04799	4.75951	4.63695	4.61595	4.36368	4.76002	4.49584	5.03315	5.10601	4.65921	4.5075	4.07519	4.48663	4.44166	4.11175	4.15866	4.44452	4.1759	4.65848	4.61731	5.28396	4.66694	5.14978	4.01493	3.84287	4.38683	4.6322	4.73544	4.67968	5.38257	4.50666	4.24509	4.29337	3.29764	4.31217	4.56946	3.7744	4.6224	5.18181	4.74856	4.46443	4.3972	4.36954	5.16892	4.81124	5.40227	4.77312	5.14113
RXRB	5.41199	5.49925	4.37633	5.20562	5.90263	4.99599	5.8477	5.89995	5.74748	5.58055	5.47961	5.63301	5.93094	5.57268	5.68663	4.12991	5.22386	5.35563	5.67657	5.48478	6.88295	5.56027	5.45943	5.31202	5.70272	4.71678	5.56034	5.69926	4.77646	5.48647	4.37887	6.21055	4.62154	5.32485	4.78653	5.54544	5.85699	5.55588	5.36504	5.23561	5.65373	4.17742	4.76426	5.29355	5.62822	5.43941	5.91527	5.83705	5.45567
SACM1L	7.74114	7.072	7.46947	7.92073	6.8123	7.41599	7.70978	7.65256	7.85874	7.55084	7.66956	7.43077	6.6055	7.39526	7.76367	8.41604	7.76033	8.2748	7.67336	7.48275	7.3523	7.24414	7.46441	6.93949	7.40072	7.4552	6.69014	7.55616	8.34567	7.91035	7.47598	6.9987	7.90744	7.57991	8.06089	7.86323	7.05659	8.08164	7.57447	7.07001	8.11889	7.57391	7.92139	7.42961	7.29748	7.56617	7.30219	7.30958	8.03906
SAMD10	4.74079	5.65762	4.44442	4.29257	5.13105	3.88686	4.2615	5.09425	5.27956	5.30797	4.80463	4.32558	4.4025	5.72473	5.10899	4.72312	4.20225	5.33612	5.07958	4.36243	4.74317	4.99418	4.16173	4.32544	4.30334	4.12328	5.29366	4.92517	5.29846	4.53377	3.9562	4.71493	4.91449	4.07608	3.99138	5.21122	5.49689	5.07553	4.40775	4.39709	4.93108	5.02449	5.14603	4.20274	4.41773	5.12441	4.5853	5.39556	5.09426
SCAMP3	8.4868	8.51791	6.78975	8.41212	8.36554	8.3684	8.29051	8.34029	7.86212	8.14362	7.69911	8.66258	7.85627	7.91613	7.24983	8.68238	8.88575	10.1201	7.62839	8.7704	10.2566	9.63259	8.26634	7.66167	8.23803	7.36223	8.0922	7.81022	8.38207	8.59852	8.36497	9.74502	9.38336	8.19417	8.72142	8.83172	8.63443	7.7099	7.68679	8.51847	8.7801	8.17328	9.5109	7.10865	8.41314	7.83373	8.4868	7.87127	7.81566
SDAD1	6.39734	5.78928	6.16627	5.23832	6.30196	5.97054	5.99695	5.38747	6.84947	6.19033	5.44952	5.9412	5.96528	5.57371	6.21944	5.49577	6.61239	6.06082	6.31121	5.88088	5.94111	6.61133	5.56385	5.77283	6.71617	5.94536	5.25314	5.94815	6.30689	6.24256	6.14723	5.4854	6.17573	5.74365	6.06421	6.46191	5.88794	5.3185	6.09704	5.78227	6.02711	5.8892	5.86629	6.22233	5.60795	6.24191	5.5412	6.13762	6.55076
SEMA5B	5.60633	6.04873	5.32299	5.49879	5.75542	5.43995	4.11075	5.44334	5.52857	5.89997	5.49254	5.60869	5.73197	5.34658	5.86294	6.1394	5.72192	5.82508	5.65373	5.81306	5.66575	5.81013	5.46863	5.66845	5.50811	4.48952	5.41954	4.70178	3.76808	5.55348	5.80028	6.07334	5.73801	5.42443	4.66733	5.74692	6.05065	5.61411	5.62404	5.6339	4.94644	5.83086	6.01304	5.98946	5.82877	5.31666	5.95433	5.64113	5.71093
SET	12.8111	8.94596	11.7519	12.0663	9.86808	13.161	13.1317	8.8261	11.0578	9.61907	10.702	12.4743	9.56623	9.79668	11.4787	7.40939	15.4626	8.00215	10.0895	8.09291	8.55742	14.0646	8.28818	8.41197	13.7623	8.31465	7.89128	8.28462	13.6955	13.6616	14.8873	8.36626	8.30813	12.0024	9.06967	9.15216	7.40008	10.559	9.71138	9.64947	10.1632	8.79075	8.0227	9.63514	9.18476	9.54351	8.06219	10.3757	13.7608
SF3B4	8.18836	8.23339	7.16828	7.09124	7.83826	7.9488	7.03134	8.64319	6.74003	7.17866	7.86386	8.94735	7.59214	10.3773	7.8811	8.18505	7.83909	8.83892	8.11635	7.76836	10.1734	7.32073	9.02755	6.29706	7.84152	8.31192	8.04128	7.84524	6.17839	8.84824	10.2514	9.10222	9.13116	7.58142	9.60684	7.64301	9.17874	9.20754	8.15788	8.72128	7.32073	8.52215	10.0254	7.12488	7.85271	6.92757	6.60201	8.45822	8.29181
SGCB	6.60823	6.51849	6.30626	6.33784	6.31082	6.65815	7.07091	5.54874	6.27015	5.91209	6.57856	7.30036	6.16515	5.8403	5.60486	5.38093	5.96104	5.64103	6.68852	6.53358	6.49	6.551	6.03025	5.98748	5.71851	5.77301	5.86102	5.92904	5.83703	6.42981	6.14168	6.36747	4.81956	6.77703	6.52974	5.42843	6.19898	5.10725	6.70229	6.0996	6.17551	6.92357	5.11042	6.81655	7.02571	6.17766	5.67025	6.45272	6.23957
SH3BP2	4.87158	5.09207	5.58025	5.17022	4.9606	4.96787	4.50564	4.5554	5.37286	5.11224	4.86702	5.20827	4.81612	4.82276	4.66583	5.18249	5.39089	4.81386	5.086	5.03258	5.40948	5.2284	4.78762	5.38065	5.42377	4.58083	4.89093	5.0475	5.137	5.36591	5.26324	4.5739	5.00736	4.55504	4.81976	4.81598	4.71958	5.34736	4.94208	5.30406	4.98353	5.07329	4.83864	4.62292	5.09058	5.11337	5.04303	5.14966	5.13054
SH3KBP1	6.67015	8.22705	8.07799	8.27331	6.23148	8.63469	7.3517	7.68704	5.93307	6.99072	8.08651	7.8956	7.32739	6.35889	7.71486	7.88576	7.46752	7.44379	7.62494	8.15966	7.27734	7.62573	8.34978	6.60687	6.8765	6.22742	8.41748	7.0914	8.09159	8.86941	7.12667	7.73334	5.70639	7.97284	7.205	7.5939	7.83076	8.39514	7.57901	7.80689	8.96263	8.72729	8.7969	8.40112	7.27542	7.35747	7.79507	7.69327	7.50253
SHC1	8.20801	8.32042	8.50832	7.89355	8.04224	7.16164	7.50913	8.59649	7.7251	7.8668	8.10351	8.83031	8.99033	8.09475	6.63239	7.37674	7.21766	7.87457	7.83597	8.92208	9.84305	7.61463	8.6115	8.28028	7.49308	8.32479	8.52618	7.83016	6.595	7.56337	7.48453	8.71649	6.51288	8.29393	7.53808	7.76433	7.14939	7.58635	7.65717	8.67178	7.77592	6.60858	6.92106	8.04909	9.67885	7.7168	8.39764	8.35219	7.04931
SLC19A1	2.6244	2.59383	3.24802	2.46911	2.5245	2.70798	3.23996	3.44573	2.59022	3.49086	2.82899	2.54023	2.96706	2.98068	3.45941	3.00912	2.90321	3.02486	2.89388	2.9743	2.89815	3.04874	2.74644	2.40769	3.06114	2.72313	3.39427	3.17644	3.55148	2.69645	2.53613	2.98118	2.80655	3.14965	3.19725	2.62529	3.599	2.53355	2.68515	2.91932	3.10426	2.83407	3.14324	2.89154	2.7456	2.94997	3.85833	2.65573	4.1022
SLC22A1	3.41932	2.21668	3.4342	2.51146	3.34408	2.01572	2.8703	1.16485	2.85285	3.14829	3.48377	3.48122	3.09792	1.61565	1.24092	3.4928	1.40396	1.5312	3.21146	2.91148	3.54522	3.48825	3.44322	0.921664	3.63927	3.72481	3.94004	3.56323	2.08297	2.12103	3.97043	0.360217	3.54147	3.32669	3.59221	2.40781	2.68158	2.38017	2.90425	3.62152	3.12984	3.18097	2.7618	3.46695	3.37138	2.48874	0.999577	2.81277	2.58626
SLC30A7	6.87926	6.23175	6.89598	6.44777	6.29308	6.59036	6.51238	6.24766	6.19428	6.61694	6.24063	6.68766	6.05202	6.11436	6.35696	5.93325	6.99848	6.0062	6.48915	6.22647	6.56208	6.83898	5.97721	5.69521	6.7815	5.64631	6.05002	6.36125	6.6131	6.76559	6.57113	6.30061	6.00277	6.87561	6.17729	6.27275	6.17998	6.27531	6.02483	6.72279	6.53647	6.66176	5.73506	6.31987	6.35816	6.41329	5.82378	6.31172	6.46836
SLC35C2	5.74024	6.20948	5.47765	5.20141	6.33998	5.7001	5.25025	6.24295	6.49851	6.93569	6.04783	5.76875	6.0494	6.00514	6.30329	6.28801	6.02784	6.12187	4.69867	6.39971	5.51098	5.69573	5.92935	5.87336	5.56049	4.99477	6.33122	5.60911	5.92955	5.86069	5.35696	5.93899	6.36547	5.48589	6.05499	5.9924	6.46006	5.76315	5.84491	5.69872	6.17416	6.05453	6.56651	5.73097	5.71021	6.65589	5.77673	6.19346	6.36135
SLC45A3	5.59704	4.76772	5.06234	4.32883	5.49752	5.81448	4.56227	5.03586	5.20371	4.77663	5.40931	5.05966	4.84424	4.76255	4.14575	3.71846	4.56881	5.45531	5.30544	4.67559	7.02106	4.10609	4.21015	4.79351	5.74264	4.63751	4.66764	4.76238	3.23145	4.77142	4.51777	4.94508	4.4709	5.11228	6.29691	3.87151	5.28659	4.74076	4.99756	5.73144	4.80481	4.65809	5.49096	3.61188	4.73224	5.18964	5.01319	5.36701	5.25488
SLCO4A1	5.46112	5.77518	5.883	4.83027	5.87072	6.00478	6.17729	5.42073	7.21371	6.71268	6.82381	6.54807	6.04438	5.85267	6.93596	5.24737	6.60416	5.68522	6.65768	6.76723	7.24204	6.84425	5.88465	5.40681	6.15259	6.38145	6.29262	6.00163	5.7224	5.98629	5.94106	5.927	6.14667	5.79771	6.25588	6.0249	6.52021	5.56224	6.58156	6.45175	6.66079	6.67861	6.16621	5.7628	5.27323	6.10943	5.0534	6.46808	5.69794
SNX1	6.20498	5.53145	5.84171	5.35989	6.06759	5.69361	5.95524	5.88999	5.79732	5.69443	5.97938	5.83535	6.39545	6.04282	6.03183	5.81559	6.26025	5.97329	5.87371	6.10759	5.58565	6.1132	5.93667	5.51549	5.93238	6.09722	5.41107	5.58918	5.71468	6.19471	5.55158	6.00712	5.40288	6.14292	5.87258	5.60378	5.62328	6.44281	5.7343	5.92355	5.78479	5.68527	4.51035	5.70646	6.31815	6.04453	6.29503	5.71091	6.35138
SPACA4	4.35262	4.9513	4.07927	3.91574	4.83637	3.8511	4.30106	4.28079	4.54771	4.04598	4.12237	4.37958	3.9708	4.27166	5.04457	3.99407	4.01228	4.34738	4.97125	4.38094	5.20318	4.74067	4.0734	4.20933	4.13834	4.44588	4.37569	4.71284	3.91185	4.324	3.74997	3.86568	4.49346	3.8368	5.14439	4.10056	4.09993	3.22524	3.86714	4.58305	4.45421	5.01129	4.30106	4.06226	3.98238	4.16531	4.38953	4.31766	4.41174
SPINK6	3.60015	4.30544	3.26782	3.37362	3.2044	4.14165	2.9545	3.35349	3.57331	3.07052	3.75239	3.7871	3.66566	3.24617	4.10353	3.34388	2.78191	4.10208	3.20239	3.19836	3.36118	3.2528	4.17824	2.0401	3.50643	4.5266	2.94296	2.74233	1.28797	2.38543	3.34685	3.66944	3.39418	3.57885	3.78605	2.31158	3.51471	3.14348	2.54304	3.1947	2.5847	3.50531	3.91426	3.11439	3.70556	4.05288	3.85858	3.8672	2.74347
SRCAP	4.99383	5.41445	4.43605	5.02881	3.97081	6.0722	5.77054	6.36928	4.40085	5.11559	5.0333	5.71202	5.68021	5.44497	5.54627	4.83474	4.78538	5.61296	4.11333	5.97179	5.02025	5.0348	5.71613	4.93445	5.13847	4.18825	5.92245	4.60684	4.96329	4.80981	5.41337	5.48394	4.12321	3.42534	4.24078	4.57294	6.16738	5.03595	4.12552	4.94217	5.2004	5.57732	5.23246	5.70119	4.4805	5.17594	6.09817	5.22895	5.76317
SRF	6.11912	6.01905	5.62227	5.67722	6.30358	6.65275	5.16911	6.09382	6.56418	5.68832	5.65431	6.52524	6.61988	5.55548	5.80934	4.81247	5.72676	4.91897	6.45265	5.81754	6.42862	6.78777	5.93344	5.8586	6.29587	5.91579	6.23813	6.10451	5.85465	6.06681	5.30351	7.0789	5.28538	6.71773	5.76704	5.36916	6.94519	5.82411	5.77141	6.08246	6.23579	5.49237	5.18974	6.24085	5.88948	5.92428	5.89071	6.28008	6.47594
STRN3	6.05442	5.31656	5.76851	6.34875	5.24447	6.32686	6.3935	5.13573	4.58732	4.2467	5.12312	6.57235	5.02578	4.64486	5.87232	4.99627	5.9569	4.42732	5.495	4.02407	5.56695	6.54928	6.12262	5.58318	6.50248	5.31091	4.34025	4.15906	6.07122	5.9527	6.28943	4.75397	5.01756	6.09991	5.60129	5.30737	5.53777	5.117	5.62543	5.8243	5.06664	4.93372	3.64638	5.63549	4.73352	4.95202	5.52752	4.53612	6.39501
STX12	7.58712	7.15139	7.50347	7.97565	7.47923	7.71086	7.53771	7.74401	7.93427	6.22531	7.39329	7.78547	7.851	7.43083	7.14733	8.06363	7.10275	7.35249	7.37676	7.47631	7.32721	7.57543	7.67776	7.94531	6.67293	7.4814	6.85694	7.68083	7.87627	7.46111	7.00516	7.6167	7.62291	7.71539	7.17045	8.10836	6.62651	7.91671	6.43798	7.29882	7.55502	7.69517	7.59117	6.51541	7.75315	7.33554	7.23983	6.91957	7.83496
TACC1	5.28371	4.62149	5.99915	5.72376	4.8575	5.19904	5.48491	5.10507	4.63106	4.49498	5.16943	5.82574	5.29771	5.55578	6.05676	5.20548	4.88991	4.97895	5.21556	5.61013	6.24226	5.22936	5.86095	5.6121	5.47265	5.00546	5.24476	5.05494	4.90488	5.34233	5.51969	5.14751	4.85802	5.31129	5.67444	4.97354	4.73132	5.1431	5.21132	6.27273	5.84665	5.58615	4.73634	5.34855	6.63031	4.77944	5.53175	5.15719	5.41699
TAF10	5.84329	5.68613	5.71052	5.48009	5.92507	5.67506	5.59148	6.27903	6.29679	5.69803	5.53941	5.51131	6.14777	5.90795	5.79278	6.56887	6.18629	5.83818	5.83321	5.6938	6.29795	5.72333	5.82436	5.50455	6.35351	5.89943	5.45116	6.17276	6.35829	6.07945	5.97951	5.56279	6.45556	5.46062	5.88201	5.68763	6.31736	6.14146	6.13708	6.16366	6.23693	6.17691	6.17719	5.81546	5.28004	6.49583	6.15608	5.44646	5.209
TCF12	5.65089	5.17705	6.3946	5.34261	5.55026	5.8648	5.61525	5.4587	4.68181	6.31412	5.00472	5.87745	5.38222	5.40193	6.53847	5.98952	6.10453	5.88984	5.00416	5.42965	5.4912	5.94692	5.59766	5.74339	6.14227	6.01219	5.8593	4.82497	4.9517	5.44761	5.84582	5.66781	6.33794	4.64004	5.31109	5.80368	6.1606	5.80355	6.66472	5.39918	6.16369	5.6296	5.53272	6.24362	6.30815	5.99443	6.78886	5.86539	5.18724
TEX261	6.06148	7.49372	4.00628	4.53812	7.40531	6.25521	7.67422	8.38408	6.96375	7.50951	8.41564	7.35223	6.91082	7.29321	6.95142	5.92326	6.20682	6.84343	6.99953	6.98734	7.40296	7.85319	7.59527	7.10982	7.49143	5.84041	7.801	6.35054	6.65569	6.64718	5.31089	6.61661	6.56001	7.85206	5.42105	6.84423	7.21933	7.69647	7.33286	7.93172	7.55136	8.09226	6.62526	7.06958	6.9931	7.60895	6.78077	8.33698	6.0592
TJAP1	6.11795	5.76959	6.15139	6.0612	6.17103	5.78046	6.11025	6.11663	6.26198	5.98728	5.57146	5.53699	6.699	5.89204	5.87789	6.38596	5.87585	5.92122	5.92764	6.18816	6.3862	6.08002	5.99689	6.28561	5.72849	6.58135	5.95512	6.00137	6.18135	5.80363	6.25123	6.66261	6.17611	5.65855	5.57104	6.02134	5.93625	6.23133	5.73853	6.12964	5.94709	6.08512	6.52459	5.92796	6.33958	6.05971	6.19529	6.58255	6.51299
TM2D3	7.35924	6.99895	7.54183	7.5052	7.98447	7.27258	7.56971	6.98183	7.04128	7.87262	7.81361	7.83875	6.96802	7.67355	7.86246	7.70198	7.19166	7.27171	7.03006	7.39045	7.3294	7.44166	7.34291	7.26657	7.44217	7.37085	7.33585	7.09144	7.85358	7.63097	8.06211	7.16783	7.60296	7.33029	7.45011	7.44911	7.75664	8.02563	7.94344	7.75643	7.84716	7.56416	6.88374	7.37405	8.07722	7.8378	7.13109	7.57768	7.44884
TM9SF4	4.47147	9.85016	4.5997	5.57525	10.125	7.03558	6.69115	9.6541	9.14963	11.8495	9.86986	6.66125	6.45271	8.64937	6.3005	4.73169	4.54055	5.84839	5.24848	7.85588	8.32794	7.48957	8.9171	5.97583	8.0524	10.7088	12.0967	8.43297	6.33105	5.54323	3.32035	5.1865	5.577	7.17378	9.42536	5.78944	8.63239	10.52	9.32783	5.58309	11.3708	9.25382	5.71646	5.7366	5.84569	9.512	6.35262	10.2257	4.67012
TMEM144	4.38642	4.09192	3.86344	4.5905	3.85888	3.66713	4.07777	3.33794	4.38566	4.35607	3.80298	4.37292	3.57737	4.848	3.24545	3.99315	4.80758	3.63568	4.11995	3.6726	3.83643	3.42491	3.17832	4.3933	4.35862	3.80742	3.07949	4.42445	3.4006	4.26335	3.99024	3.5459	4.19432	3.75917	3.98981	3.63263	4.16542	3.95154	4.45201	3.17293	4.04593	5.15851	3.76529	4.14128	3.76747	4.34302	3.87065	4.31258	4.98813
TMPRSS6	2.45191	3.39881	3.71879	2.74328	3.4297	4.70238	1.94242	4.42408	3.61269	2.46401	2.7688	2.60945	1.84731	2.74515	3.1695	4.19073	3.86287	3.83702	4.05611	2.94168	4.4762	2.74828	3.32396	2.53875	2.76259	3.9813	4.71448	3.13404	4.49293	3.32845	3.8664	3.67224	4.00796	3.36903	3.95908	3.35555	3.99834	2.06163	3.30715	4.16975	2.97334	4.31448	2.35084	2.60029	2.05245	2.64767	3.0315	3.67907	3.0548
TMX3	5.16276	4.52029	4.77226	5.04002	4.5616	4.76557	4.78087	4.79375	4.36779	4.46742	4.22766	4.53832	4.60342	4.31314	4.43658	4.77069	4.88321	5.59404	4.66797	4.4404	5.00974	5.39601	5.0354	4.67679	5.32501	5.0859	4.5158	4.82796	5.55551	5.24807	5.08444	5.47978	4.65471	4.9338	4.16514	4.53928	4.80195	3.56683	4.44702	4.13984	4.24708	3.79661	4.93663	4.7115	4.98522	4.45052	4.80217	5.07005	4.869
TRIB1	6.13749	6.53162	3.75672	5.0998	7.56588	6.24114	5.5765	7.95343	7.5536	4.87437	7.62377	8.13239	6.56685	7.19237	7.26683	4.66612	2.2522	5.76135	5.95997	6.06123	6.58017	5.2108	6.41593	4.54729	8.208	3.01384	6.67555	5.20728	5.60261	4.91661	5.50818	3.96727	4.46078	7.6365	2.72796	3.20542	6.6441	4.67479	4.95482	4.12437	6.19098	5.1846	5.45528	6.03543	6.95558	7.54397	5.13209	7.14259	5.20231
TRIM54	1.88627	3.6558	2.62945	2.29032	1.7036	1.78684	1.08268	4.3138	2.48595	2.96047	4.52229	2.9056	1.98998	0.59753	5.80825	5.39838	2.22961	0.817945	1.59951	5.34963	1.99832	2.67564	3.70854	0.192958	2.83344	4.98298	3.52924	5.12643	4.2251	2.32911	4.25508	1.23757	6.48084	1.74077	3.79346	2.06814	2.54204	4.3337	3.06676	2.55693	4.03536	1.91699	1.13201	2.6253	4.77035	3.18057	1.36601	4.05997	3.64208
TRPC4AP	5.28732	8.37884	4.7817	5.35596	7.86383	5.13085	7.07692	7.75526	8.12713	9.01422	6.90881	6.20087	7.85511	8.38886	6.65906	6.68438	4.83338	6.50343	5.76743	7.91284	7.19433	6.95913	6.24848	5.47638	6.13671	8.7246	9.59655	7.10357	6.69636	4.39059	4.3396	6.13616	7.2094	4.6061	6.74272	3.86371	7.73855	6.25549	7.46708	4.75909	10.6317	6.32898	7.17296	5.65631	5.52569	7.46883	5.83186	6.59376	6.05063
TTI1	5.8948	6.77626	6.2273	6.3878	7.57363	5.57043	6.69539	6.96235	6.64111	8.24329	7.44922	5.87145	6.351	6.14378	6.71942	7.64942	5.98261	7.0296	6.45537	7.1556	6.6107	6.0546	7.25158	6.39265	6.41309	7.93718	8.1306	6.98289	6.59127	6.76142	6.06369	5.11564	6.76142	5.94642	6.54976	6.1589	6.95346	6.50433	7.2752	6.32007	8.42114	6.82906	7.01928	6.31381	6.02724	6.36315	6.0381	7.24427	6.47671
UACA	5.01458	4.89693	5.63776	5.13766	4.8858	4.56487	4.21159	4.91385	4.81102	5.05234	4.73488	4.82104	5.34758	4.42627	4.97964	5.36538	5.02793	5.09497	4.80306	4.94883	3.88754	4.72148	5.04844	5.52257	4.59504	5.39416	3.88254	5.11985	4.77585	5.33142	5.3428	5.0958	4.88627	4.6249	5.12987	5.41275	5.05124	4.94591	5.31256	4.76303	4.50012	4.50011	4.95737	4.85189	6.22263	5.14949	5.06817	5.3326	5.62614
UBAP2L	6.87921	6.77387	6.53548	6.21681	6.89056	6.7342	6.50121	6.45557	6.97802	6.88739	6.24478	6.4693	6.51119	7.46628	6.56312	6.65541	7.06006	7.10427	6.74081	6.66425	8.47874	6.50489	6.93457	6.75658	6.87694	6.15002	6.92467	6.15239	6.80996	6.94787	7.06986	8.40573	7.16605	5.95905	6.31742	7.34243	7.2641	6.89533	6.35169	5.78134	7.40893	6.61251	7.53953	6.64429	6.13407	7.05313	6.8246	8.02016	7.00634
UBL5	10.3245	10.7736	11.0274	11.4251	11.9126	8.17315	11.2127	7.82134	11.6036	11.0726	10.5731	10.0054	11.1015	7.85085	10.7459	10.1113	10.6272	9.7048	10.3738	11.9749	10.0009	10.583	9.95565	8.86569	7.80043	10.8519	10.2968	9.50632	12.5007	10.7914	8.62843	10.6896	10.709	9.1114	9.32948	11.448	9.53276	7.39191	11.1229	10.9011	12.5549	7.38021	8.55254	9.97149	8.05389	11.4567	10.1862	8.37617	8.46317
UGDH	8.07201	7.70188	8.30826	7.08989	6.86673	7.40272	10.4047	7.13341	7.73013	7.82516	8.33047	7.36334	7.41158	7.61471	6.72823	8.1038	7.2602	7.95836	8.12411	7.2505	7.97915	8.1138	7.6088	7.61907	7.98119	8.05044	7.09918	8.47381	7.38795	7.78822	9.92966	8.29902	8.61577	7.66702	9.77704	7.16917	8.25216	6.76643	7.1356	8.1038	7.39431	8.2912	8.44307	8.34831	8.36026	8.25061	7.65465	7.909	7.60486
UPP2	1.73579	1.66771	3.29569	3.76504	1.92177	0.895392	-0.816005	1.64031	1.30523	2.0211	3.44468	1.16125	1.93079	1.40527	2.62595	1.52801	1.48281	2.63712	4.39584	2.58766	1.95293	1.2106	1.74622	-0.910643	3.96396	2.54342	3.93685	1.21964	2.2417	1.64918	2.07516	2.32102	0.933182	1.73899	2.30134	3.88503	1.4154	3.35853	-0.0350543	4.401	1.10696	1.50128	1.92671	2.40322	1.56329	2.86263	2.54006	1.05926	3.48295
USO1	8.20198	8.38255	7.02184	7.52575	8.15771	7.86429	6.88688	7.28152	8.25199	7.7097	7.7144	7.85476	8.00053	7.77186	7.92338	6.25238	7.56898	7.37319	8.72178	8.12575	8.46943	8.80636	7.46686	7.926	8.7478	7.8894	7.75078	7.54261	8.22424	8.33885	7.46853	8.10769	6.36362	7.8824	8.87433	6.34239	8.1651	6.85212	7.66441	8.07053	8.09346	8.14947	7.34679	7.94562	7.71388	8.57535	8.08063	8.18451	7.65416
USP21	6.02591	6.11845	5.35535	5.54788	6.65688	5.81652	6.02357	6.35229	6.48872	6.27693	5.88246	5.83611	6.42354	6.37541	6.17991	5.66861	6.04544	6.60377	5.93643	6.35652	7.45334	4.92349	6.41033	5.68804	6.33018	6.2605	6.18536	6.07468	5.51743	5.92261	5.28396	6.55446	5.91541	5.9103	5.98505	5.86189	6.2756	6.45671	6.11197	6.37473	6.4708	6.23785	6.34157	6.17891	6.20809	6.2199	6.22802	6.17881	6.35066
USP3	6.9485	6.11045	6.83849	6.53015	6.75799	6.64935	7.04159	6.41178	7.20227	7.47993	6.79746	7.22192	7.0232	6.62683	6.78756	7.50208	7.1269	7.27914	6.7152	6.4826	7.04885	6.21563	6.52945	6.27041	6.78887	7.05103	6.56113	6.14528	6.66093	7.01039	6.52109	6.75843	7.31771	6.75828	6.9088	7.28585	7.04988	7.43301	7.023	6.68214	6.99581	6.9565	6.82567	7.01574	6.55393	7.51237	7.54183	6.85937	7.09846
USP46	4.40858	4.52707	4.58829	4.39435	4.48596	4.56152	4.67912	3.96351	4.66745	4.5114	4.3623	4.66761	4.2471	4.45443	4.41225	4.35816	4.15182	4.49629	4.48593	4.61877	5.00006	3.9773	4.47582	4.61736	4.32189	4.36363	4.73282	4.96628	4.88149	4.55514	4.36211	4.54652	4.02696	4.40611	4.93908	4.5727	4.11981	4.33612	4.68093	4.36825	4.8099	4.95594	3.69476	4.79331	4.49498	4.56827	4.698	4.53384	4.34842
USP48	5.12165	4.85617	5.36656	4.64407	4.89417	5.25241	5.73223	5.10931	5.20152	5.17186	5.05954	5.36284	4.62622	5.30632	5.2986	5.43499	5.26	5.56476	5.31107	5.19736	4.9052	5.44795	4.88936	5.75864	5.07416	4.46741	4.87738	4.8497	5.42778	5.77088	5.43361	4.99457	5.29495	5.25776	4.14701	5.80851	5.34515	5.32598	4.90236	4.86427	5.26323	5.20938	5.22586	4.58709	5.27343	5.40772	5.32017	5.19696	5.62685
VPS13C	4.49307	4.03004	4.80985	4.80572	4.90923	4.53775	4.55854	4.80612	4.6781	5.04637	4.77677	5.16402	4.4286	5.26859	5.42899	4.58549	5.40313	3.56392	4.18828	4.70835	4.57361	4.60142	4.52378	5.23187	4.3834	4.2645	4.8218	3.99631	4.22348	5.13835	5.13154	4.94203	5.10887	4.46467	3.69337	4.86415	5.36902	5.13787	5.37024	4.98956	5.17862	5.03787	4.61527	5.13193	4.89019	5.03647	4.9051	5.1887	5.0124
VPS13D	4.49872	4.27746	4.84396	4.36049	4.36888	4.71271	4.56163	4.90848	4.85557	4.84102	4.72982	4.43878	4.18942	4.39182	4.7727	4.79505	4.90012	4.96057	4.82703	4.39282	4.64814	4.5377	4.80949	4.83215	4.07004	4.35594	4.05376	4.52188	4.12133	4.65702	4.28654	5.21724	3.84852	4.17803	4.06642	4.87246	4.62847	4.59641	4.92552	4.90777	4.41806	4.88885	4.70555	4.44302	4.60557	4.7701	5.34152	4.71844	4.72819
VPS25	9.49788	8.1579	9.44225	8.67764	8.28722	7.65031	9.81557	8.2732	7.91061	11.0984	9.44359	8.6525	8.71925	7.59094	9.73333	9.5843	8.22981	9.16628	9.12503	9.56757	10.0617	6.32345	8.05053	7.95683	8.54619	7.97399	8.61097	9.80043	9.47258	9.00761	6.81591	7.74134	10.3338	8.60385	8.68714	6.45348	9.90726	8.02537	7.74717	8.83348	8.78313	7.92127	9.70324	9.75185	7.86737	7.36467	7.81565	8.82625	8.40669
VPS72	7.27786	7.69195	7.3222	7.00991	7.50726	7.61418	7.27751	7.59942	7.93171	7.4484	7.8181	7.37062	7.59345	7.72717	7.4947	7.50691	6.73599	7.68457	7.25944	7.78222	8.60446	7.52521	7.86679	7.1197	7.3256	8.06494	7.64234	7.64762	7.13482	7.4811	7.49657	8.19348	7.81856	7.34105	7.76578	7.67544	7.74073	7.6857	7.67392	8.60959	7.42722	7.27087	7.96569	7.56963	7.60354	7.31771	7.60499	7.39874	6.88993
WBSCR17	2.95608	2.08939	3.11428	2.94494	2.94461	2.38209	2.62613	2.00154	2.33899	2.83929	1.68109	2.44064	3.89221	2.38548	2.99726	2.04032	1.76263	1.75514	3.18058	3.70135	4.40103	2.533	3.95349	2.29691	2.73677	3.10538	4.3469	3.38192	3.95338	1.64963	4.76041	4.30108	3.03152	2.84039	3.0397	2.35659	2.02112	4.05848	1.81207	2.1245	4.2917	2.23228	2.30876	2.7948	3.4457	1.59575	4.39877	3.99734	1.92127
WDR11	6.1974	5.29758	6.53165	5.82321	5.73378	5.59596	7.07505	5.94412	6.05868	6.4173	5.60406	6.32359	5.98079	6.30409	5.86876	5.70994	6.40562	6.10452	4.82109	5.54729	5.16241	6.49132	6.38428	6.71239	6.00094	6.13285	6.32731	5.47936	6.35707	6.68003	7.27713	6.02367	6.62545	5.99463	4.70762	6.71442	6.27908	5.41986	6.69613	6.02576	6.06946	5.44882	6.59751	6.39067	6.73815	6.31892	6.49563	6.17876	6.80674
WWP2	5.53358	4.88904	5.20056	5.12023	5.3475	5.83088	5.24195	5.95294	5.74197	5.63914	5.06562	5.5342	6.12257	5.5547	5.11759	4.81733	5.77846	5.6438	5.7018	5.67527	5.47423	5.4459	5.60987	5.64511	5.5809	4.85797	5.62643	4.77146	5.79949	5.31056	5.31313	5.09012	4.75087	5.47607	4.16948	5.12537	5.65285	5.40194	5.38988	5.43172	5.63626	5.25801	4.94968	4.95457	4.87875	5.60611	5.65387	5.57635	5.8094
XAB2	5.03962	5.88383	5.62604	5.68689	5.77528	5.69551	6.16857	5.70196	5.47189	5.62071	5.76807	5.14431	5.72329	5.61446	5.79859	5.28076	5.76443	5.11158	4.94296	5.51363	5.6035	5.13485	5.55491	4.70419	5.97524	5.42258	5.69088	5.38025	5.46761	4.9623	5.83715	5.11408	5.38509	5.19588	4.93834	5.50627	5.61096	5.56364	5.69654	5.22329	5.93765	5.41792	5.41619	5.14423	5.09297	5.12261	5.04826	5.68266	4.62258
XPR1	4.95063	5.24237	5.43932	5.06822	4.72608	5.01945	5.27514	4.68092	5.12624	5.26466	4.69916	5.12514	4.9219	4.52388	5.09339	4.62781	3.681	5.0972	4.71633	4.92346	5.28533	4.79065	5.50169	4.59795	5.01444	4.8207	5.2886	5.35194	4.64525	4.90588	5.02	5.37247	4.71886	4.52065	5.62072	4.66131	4.75394	5.17678	4.93794	5.4068	5.06542	5.02064	5.29391	5.01029	5.20486	4.88834	4.81547	4.70521	4.68186
YTHDC1	4.62626	4.95255	4.6428	4.49772	4.49906	4.54214	5.5091	4.3769	4.72277	4.54896	4.48132	4.422	5.01052	4.35936	4.52199	4.0871	4.83761	4.45572	4.42223	4.2576	4.42901	4.3795	4.44384	4.45434	4.64724	4.60946	5.03568	4.42943	4.78709	4.62064	5.23981	4.92504	4.7353	4.57701	4.11908	4.7139	4.98193	4.66637	4.41976	5.20707	4.55253	4.38458	4.79645	4.62526	4.45268	4.48654	4.56575	4.57775	4.95524
ZADH2	5.74753	4.915	4.64692	5.15688	4.56998	4.7634	5.71095	4.93968	5.59046	4.71557	5.46785	5.2611	4.86643	5.22536	5.34059	4.45793	4.97617	5.26738	5.5993	4.46638	5.33705	5.44025	4.9316	4.82622	5.36476	5.63181	4.76505	4.78703	4.92394	4.72421	4.42339	4.90856	4.15228	4.79672	4.77464	4.36754	5.62118	5.08279	4.80102	5.17464	4.76823	4.86119	4.20017	5.64532	4.5943	4.59295	4.90701	5.1479	5.1074
ZBTB22	5.73383	5.44906	5.86967	5.52325	5.72584	5.81832	5.38162	5.58613	5.94914	5.48406	5.38957	5.61403	5.98983	5.90598	5.11426	6.24796	5.84889	5.64171	5.8174	5.64849	5.72271	5.90162	5.24131	4.97246	5.80728	5.72039	5.58861	5.39492	5.54685	5.51484	5.70634	6.19384	6.14345	5.84256	5.68167	6.16564	5.88527	5.77715	5.66948	5.364	5.35071	5.87679	6.20005	5.59698	5.76406	5.38154	5.60157	5.72698	5.9254
ZBTB34	5.34968	4.98011	5.57127	5.87587	5.53992	4.90585	5.34054	5.29993	5.19767	5.2189	5.32099	5.52198	5.54565	4.75908	6.02928	5.57004	5.56615	5.42876	5.19554	5.69015	5.28882	5.22347	5.19042	5.87082	4.59399	5.63334	4.5208	5.54523	4.67193	5.36615	5.03437	5.26486	4.74593	5.31336	4.77825	5.52129	5.13838	5.19834	4.75422	6.17867	5.38234	5.19217	4.57453	5.64489	6.13541	5.1712	5.50997	4.77398	5.41729
ZC3H18	5.14121	5.81027	5.71671	5.26077	6.17657	5.87059	5.45421	6.27024	5.80609	5.93005	5.88255	5.87278	6.14272	5.76237	6.64486	5.21147	6.10825	5.72617	5.60158	5.88087	5.96742	5.0993	6.8369	5.03117	6.51681	6.28119	5.89751	5.76792	5.6769	6.04629	5.88133	5.2302	5.70846	5.51099	4.7391	5.50491	5.24584	6.1731	5.11965	6.24137	6.67138	5.67952	4.71911	5.76983	5.07162	6.04829	5.24488	5.4677	5.63935
ZFP41	4.37606	4.95944	4.90055	4.51753	4.56112	4.6048	4.60242	4.27665	3.97827	4.4813	5.09306	4.44497	4.58575	4.20415	5.10773	4.6983	4.91216	4.04116	4.15865	4.84427	4.821	4.20785	4.84189	3.54799	3.84594	5.02779	4.55426	4.51418	4.79426	4.94103	4.4125	3.17762	4.86433	4.12088	4.09411	4.18005	4.10012	4.4531	4.78994	4.0099	5.1966	4.60311	5.44395	4.40416	4.11183	4.2055	4.13718	4.93319	4.30178
ZNF14	4.95452	4.21025	5.37635	4.88573	4.93687	5.05108	6.30778	4.45819	4.77156	5.30777	5.36388	4.83034	4.50428	3.4549	4.99785	6.01898	4.13382	3.954	4.46781	4.77987	3.3948	4.84223	4.53102	4.62473	5.24844	4.2414	4.25796	5.75907	5.95329	4.99821	6.09655	3.68893	5.97168	5.45587	4.95205	5.60963	5.25948	5.25495	5.57295	4.71232	5.22253	5.13428	5.13465	4.81598	5.5181	4.89514	4.55686	4.52324	4.4817
ZNF189	6.40038	7.21469	7.0832	7.19289	6.57231	6.75107	6.44937	6.40941	6.66529	7.12608	6.54213	7.66965	7.13247	6.31371	7.2635	7.85279	7.80723	6.69902	6.82026	6.72799	6.98021	6.89147	6.62414	6.92846	7.30927	7.23212	6.38643	7.09215	6.9152	6.88431	6.97077	7.10438	7.19319	7.62393	6.96962	7.05071	6.90834	7.40945	6.84966	6.96075	7.39235	5.66864	7.09961	6.89336	7.35456	7.46425	6.5881	6.33978	7.02265
ZNF576	5.68727	4.60318	4.754	4.97542	6.06471	5.01393	5.83308	5.10434	5.57115	5.89256	5.4987	5.63924	5.58298	5.74385	4.54652	5.4114	5.4764	5.90865	5.83083	5.66512	6.0589	5.6085	4.65986	5.53501	5.40328	5.16715	5.16122	4.77605	4.98373	6.03257	5.35796	5.1459	5.4974	4.54281	5.10495	5.90187	5.7968	5.10159	5.30103	5.51166	5.48515	4.67821	5.76714	5.69595	4.99337	5.7633	5.33005	4.73239	5.94471
ZNF687	5.34557	5.47614	6.25259	6.01	4.29856	6.3346	5.70759	5.9184	6.08434	5.35913	4.22926	6.14003	5.48559	4.96844	6.15771	4.79588	6.36818	6.21169	4.76802	5.84196	6.25704	6.22125	6.04696	5.76422	6.34344	5.74879	5.79573	5.06334	5.21457	6.31434	6.07562	6.41068	5.12003	5.75445	5.37976	5.73909	4.82738	4.9664	5.94877	5.49785	4.70492	4.33838	5.4241	4.66033	6.17862	6.00947	6.04049	5.81951	4.76773
ZNF689	5.67848	6.03358	5.53459	5.51081	6.09675	5.86827	5.68523	5.6014	5.58263	6.33108	5.72122	5.64218	6.03956	5.15483	6.0325	5.43564	5.66947	6.32128	5.61813	5.85911	5.85594	5.2303	5.72234	4.43039	5.40712	5.66543	5.79004	4.96138	5.74803	5.50048	4.92717	5.05682	5.75481	5.21359	3.88548	5.86976	5.61423	6.09406	5.80847	5.78272	5.7146	5.3811	5.80597	5.75003	5.25237	5.77074	5.58152	5.84484	5.31813
ZNF71	3.23188	3.72487	3.70894	4.30566	4.14971	3.72604	3.68978	4.18117	4.07414	3.70727	4.3104	3.78765	4.59921	4.04453	4.33192	3.5007	3.93118	4.31001	4.24048	3.99392	4.34817	3.63553	4.05023	3.9849	3.49998	4.20385	4.3233	4.29275	4.25357	3.88954	3.06296	4.22015	3.17717	3.81779	3.82204	3.74102	4.33611	4.313	3.86599	3.61343	3.98825	4.11127	3.7315	3.39302	3.97827	3.84476	4.08561	4.03879	2.74682
ZNF83	5.19662	4.3581	3.45623	4.57085	3.0505	5.66548	5.60316	3.75197	4.81529	4.95168	4.31803	5.26595	5.11057	4.13562	5.00404	4.39918	4.79061	3.96956	2.37813	4.70361	4.85761	4.39814	3.69068	5.49017	4.45207	4.49733	3.93995	4.30185	5.20535	5.14124	4.54586	3.65818	3.49432	5.14032	2.78252	3.86276	4.90244	4.15261	5.24391	4.21589	4.90905	4.8742	3.73367	3.92382	4.77893	4.04072	5.04316	4.06056	5.46106
ZRSR2	5.44233	5.97927	5.34736	6.2973	5.58291	6.32126	6.07399	5.97312	6.02062	6.59883	6.08242	5.50696	5.93062	6.44492	6.61563	7.01938	6.663	5.82036	5.51578	5.82907	6.28426	6.28341	6.1654	6.982	5.28209	6.17434	6.14934	5.96288	6.29482	6.22343	6.93554	6.26346	6.31359	5.82008	5.13086	5.46533	5.92696	6.35453	6.1269	5.79722	7.10252	7.30653	6.94367	6.04642	5.77317	6.0208	6.55262	6.3365	6.10389
ZSWIM3	4.27472	5.6571	4.27609	4.57139	5.24777	4.52612	4.98199	5.80944	4.88856	6.22004	5.76857	4.79237	5.53333	4.80191	5.25749	4.66489	4.83148	4.37306	4.53023	5.47249	5.44125	4.87868	5.1411	4.28081	4.58703	5.1988	6.13623	4.27676	4.57238	4.42747	4.43463	3.1457	4.54696	4.64346	4.16026	5.10605	5.48328	5.71281	5.47869	4.40944	5.78274	4.73016	4.06525	4.78315	4.53864	6.26461	4.91202	5.40718	4.27581
[truncated: 519 more columns]
