# Supplementary material for: Predicting the effect of 5‐fluorouracil–based adjuvant chemotherapy on colorectal cancer recurrence: A model using gene expression profiles
Source: Cancer Med. 2020 Mar 9;9(9):3043–56. doi: 10.1002/cam4.2952 (PMC7196071; doi:10.1002/cam4.2952)
Supplement: Supplementary file 7 — Supinfo2 [file CAM4-9-3043-s007.xlsx]

## Sheet: trainall
cohort	RFS	recurrence	TNM stage	chemotherapy	predictive scores	predicitve group
training	22.02	1	2	1	-1.10557	1
training	65	0	2	0	-1.09888	1
training	65	0	2	0	-1.09363	1
training	68	0	2	1	-1.08781	1
training	51	0	2	0	-1.0841	1
training	133	0	2	1	-1.08314	1
training	84.9	1	2	0	-1.08022	1
training	37	0	2	0	-1.07968	1
training	129	0	2	0	-1.07764	1
training	73	0	2	0	-1.07447	1
training	43	0	2	0	-1.06914	1
training	55	0	2	0	-1.06478	1
training	4	1	2	0	-1.06336	1
training	17	1	2	1	-1.06271	1
training	36	1	2	0	-1.05703	1
training	3	1	2	0	-1.05686	1
training	57	0	2	0	-1.0566	1
training	61.57	0	2	0	-1.05603	1
training	64	0	2	0	-1.05556	1
training	86	0	2	0	-1.05447	1
training	39.25	1	2	1	-1.05369	1
training	66	0	2	0	-1.05366	1
training	93	0	2	0	-1.05168	1
training	56	1	2	0	-1.05165	1
training	40	1	2	0	-1.05163	1
training	163	0	2	0	-1.05147	1
training	63	0	2	0	-1.04912	1
training	76	0	2	0	-1.0488	1
training	153	0	2	0	-1.04865	1
training	79	0	2	0	-1.04851	1
training	36	1	2	0	-1.04801	1
training	69	0	2	0	-1.04797	1
training	37.31	0	2	0	-1.04651	1
training	41	0	2	1	-1.04609	1
training	14	1	2	1	-1.0453	1
training	48	0	2	0	-1.04515	1
training	24	1	2	0	-1.04376	1
training	45	1	2	0	-1.04367	1
training	63	0	2	0	-1.04275	1
training	5	1	2	0	-1.04086	1
training	172	0	2	0	-1.04031	1
training	50	0	2	0	-1.03979	1
training	32	1	2	0	-1.03901	1
training	9	1	2	1	-1.03855	1
training	13.5	1	2	0	-1.03767	1
training	86	0	2	0	-1.0365	1
training	55	0	2	0	-1.03582	1
training	86	0	2	0	-1.03574	1
training	5	1	2	0	-1.03511	1
training	52.5	0	2	0	-1.03494	1
training	95	0	2	1	-1.03489	1
training	44.8	1	2	0	-1.03457	1
training	91	0	2	0	-1.03425	1
training	84	0	2	0	-1.03182	1
training	61	0	2	0	-1.03103	1
training	118	0	2	0	-1.03052	1
training	4.1	1	2	0	-1.02867	1
training	52.8	1	2	0	-1.02854	1
training	45	1	2	0	-1.02682	1
training	70	0	2	0	-1.02675	1
training	55.33	0	2	0	-1.02664	1
training	183	0	2	0	-1.026	1
training	97	0	2	0	-1.02478	1
training	70	0	2	0	-1.02355	1
training	9	1	2	0	-1.02313	1
training	44.97	0	2	0	-1.0231	1
training	50	0	2	0	-1.02272	1
training	63.25	0	2	1	-1.02221	1
training	46	0	2	0	-1.02153	1
training	74	0	2	1	-1.0214	1
training	11	1	2	0	-1.02089	1
training	22.38	1	2	1	-1.01921	1
training	49	0	2	0	-1.01894	1
training	46.71	1	2	1	-1.0187	1
training	49.84	1	2	0	-1.0184	1
training	38.2	1	2	0	-1.01836	1
training	47.4	1	2	1	-1.01826	1
training	59.96	0	2	0	-1.01789	1
training	23	1	2	0	-1.01784	1
training	50.9	1	2	0	-1.01437	1
training	93	0	2	1	-1.01376	1
training	47.7	1	2	0	-1.0137	1
training	85.28	1	2	0	-1.0131	1
training	18.18	1	2	0	-1.01281	1
training	43	0	2	0	-1.01018	1
training	74	0	2	0	-1.00988	1
training	67	0	2	0	-1.00988	1
training	60	0	2	0	-1.00871	1
training	52.5	1	2	0	-1.00831	1
training	80.25	1	2	0	-1.00816	1
training	55	0	2	0	-1.00787	1
training	96	0	2	0	-1.00786	1
training	201	0	2	0	-1.00683	1
training	52.14	1	2	0	-1.00682	1
training	146	0	2	1	-1.00671	1
training	44.97	1	2	0	-1.00609	1
training	45.3	1	2	0	-1.00522	1
training	66	0	2	0	-1.00509	1
training	75	0	2	0	-1.00389	1
training	79	0	2	0	-1.00371	1
training	42.9	1	2	0	-1.00301	1
training	106	0	2	0	-1.00156	1
training	75	0	2	0	-1.00108	1
training	37	1	2	0	-1.00049	1
training	55.9	1	2	0	-1.00033	1
training	140	0	2	0	-1.00032	1
training	56.3	1	2	0	-1.00031	1
training	61	0	2	0	-1.00026	1
training	154	0	2	0	-1.00026	1
training	59.96	1	2	0	-1.00007	1
training	68	0	2	0	-1.00004	1
training	53	0	2	0	-0.9999	1
training	78	0	2	0	-0.999646	1
training	43	1	2	0	-0.999571	1
training	97	0	2	0	-0.999435	1
training	37.31	0	2	1	-0.999318	1
training	85	0	2	0	-0.997657	1
training	99	0	2	1	-0.997289	1
training	121	0	2	0	-0.996798	1
training	37	0	2	1	-0.994238	1
training	107	0	2	0	-0.99323	1
training	92	0	2	0	-0.992625	1
training	83	0	2	0	-0.992327	1
training	39	0	2	0	-0.991757	1
training	69	0	2	0	-0.991097	1
training	31.3	1	2	0	-0.990738	1
training	21	1	2	0	-0.985474	1
training	28.5	1	2	0	-0.985017	1
training	59.5	1	2	0	-0.980049	1
training	63	0	2	0	-0.979627	1
training	45.4	1	2	0	-0.979225	1
training	46	0	2	0	-0.977373	1
training	86.43	1	2	0	-0.976983	1
training	15.71	1	2	0	-0.976593	1
training	53	0	2	1	-0.975622	1
training	3	1	2	1	-0.974246	1
training	59	0	2	0	-0.973538	1
training	59.6	1	2	0	-0.973139	1
training	52	0	2	1	-0.9728	1
training	12	1	2	1	-0.971837	1
training	60	0	2	0	-0.970809	1
training	37	1	2	0	-0.969159	1
training	82	0	2	0	-0.967249	1
training	5.2	1	2	0	-0.966408	1
training	54	0	2	0	-0.965329	1
training	53	1	2	1	-0.965207	1
training	92	0	2	0	-0.964685	1
training	4	1	2	0	-0.964219	1
training	17.95	1	2	1	-0.963658	1
training	46	0	2	0	-0.961982	1
training	75	0	2	1	-0.959335	1
training	48	0	2	0	-0.957771	1
training	33.9	1	2	0	-0.957763	1
training	37.31	1	2	0	-0.957117	1
training	66	1	2	1	-0.954108	1
training	56.8	1	2	0	-0.952588	1
training	47	0	2	0	-0.95217	1
training	38	1	2	0	-0.951697	1
training	76	0	2	1	-0.948965	1
training	93	1	2	0	-0.948846	1
training	46.71	0	2	1	-0.948714	1
training	50	0	2	0	-0.948702	1
training	71	0	2	0	-0.947798	1
training	83	0	2	0	-0.945093	1
training	2.26	1	2	0	-0.944713	1
training	48	0	2	0	-0.942969	1
training	17	1	2	1	-0.941665	1
training	29.22	1	2	0	-0.939645	1
training	87	0	2	0	-0.934824	1
training	164	0	2	0	-0.933457	1
training	28.86	1	2	0	-0.927902	1
training	127	0	2	0	-0.926792	1
training	70.65	1	2	0	-0.92626	1
training	54	1	2	1	-0.918177	1
training	44.4	1	2	0	-0.917618	1
training	43	0	2	0	-0.913249	1
training	24.19	1	2	0	-0.912326	1
training	31.06	1	2	0	-0.912035	1
training	26.82	1	2	0	-0.911185	1
training	78	0	2	1	-0.910448	1
training	93.66	0	2	0	-0.909104	1
training	27	1	2	1	-0.908662	1
training	25.24	1	2	0	-0.906872	1
training	87	0	2	0	-0.903288	1
training	106.94	1	2	0	-0.903263	1
training	26.66	1	2	0	-0.89625	1
training	1	1	2	1	-0.895788	1
training	52.14	0	2	0	-0.893277	1
training	55.92	1	2	0	-0.892606	1
training	40.4	1	2	0	-0.892519	1
training	90	0	2	0	-0.891867	1
training	36	0	2	0	-0.89164	1
training	44	0	2	0	-0.884061	1
training	15	1	2	1	-0.881542	1
training	47.86	0	2	1	-0.879184	1
training	91	0	2	0	-0.878816	1
training	132	0	2	0	-0.87707	1
training	55.33	1	2	0	-0.876044	1
training	51	0	2	0	-0.87574	1
training	55.7	1	2	0	-0.874644	1
training	110.79	1	2	0	-0.874209	1
training	63.25	1	2	1	-0.871133	1
training	73	0	2	0	-0.868815	1
training	45	1	2	0	-0.868534	1
training	56	0	2	0	-0.867779	1
training	39	1	2	0	-0.866422	1
training	82	0	2	1	-0.865446	1
training	158	0	2	0	-0.862758	1
training	56	0	2	0	-0.861446	1
training	52	0	2	0	-0.854542	1
training	69	0	2	0	-0.852931	1
training	42	0	2	0	-0.852366	1
training	104	0	2	0	-0.850877	1
training	74	0	2	1	-0.849301	1
training	87	0	2	0	-0.847578	1
training	76.04	1	2	0	-0.84317	1
training	4	1	2	1	-0.841431	1
training	67	0	2	0	-0.839776	1
training	57	1	2	0	-0.836077	1
training	17	1	2	0	-0.834569	1
training	47.86	1	2	1	-0.830758	1
training	33.69	1	2	0	-0.83045	1
training	48	1	2	0	-0.830406	1
training	74	0	2	0	-0.829744	1
training	28.63	1	2	0	-0.829508	1
training	81	0	2	0	-0.827823	1
training	51	0	2	0	-0.826693	1
training	183	0	2	0	-0.825164	1
training	36.75	1	2	1	-0.823784	1
training	53	0	2	0	-0.822229	1
training	82	0	2	0	-0.82172	1
training	55	0	2	0	-0.816869	1
training	9	1	2	0	-0.816797	1
training	58.02	1	2	0	-0.816453	1
training	119	1	2	1	-0.815074	1
training	35.9	1	2	0	-0.814963	1
training	5	1	2	0	-0.812566	1
training	33.2	1	2	0	-0.808798	1
training	96	0	2	1	-0.807829	1
training	62	0	2	1	-0.803855	1
training	15.05	1	2	0	-0.801582	1
training	81	0	2	1	-0.797321	1
training	85	0	2	1	-0.795503	1
training	33.8	1	2	0	-0.793758	1
training	56	0	2	1	-0.780242	1
training	105	0	2	0	-0.77962	1
training	11.6	1	2	0	-0.767167	1
training	88.99	1	2	1	-0.764437	1
training	106	0	2	0	-0.761013	1
training	75	0	2	0	-0.754242	1
training	132	0	2	1	-0.754042	1
training	88.99	0	2	1	-0.752847	1
training	50	0	2	0	-0.748314	1
training	19	1	2	1	-0.746526	1
training	93	0	2	0	-0.742725	1
training	42	0	2	1	-0.732614	1
training	80	0	2	1	-0.732195	1
training	141	0	2	0	-0.727467	1
training	83	0	2	0	-0.723382	1
training	12.1	1	2	0	-0.722394	1
training	27.15	1	2	0	-0.721925	1
training	19	1	2	0	-0.720387	1
training	104	0	2	1	-0.717699	1
training	8	1	2	0	-0.717656	1
training	53	0	2	0	-0.715238	1
training	80	0	2	1	-0.713483	1
training	21	1	2	0	-0.707974	1
training	29.6	1	2	0	-0.706743	1
training	36	0	2	0	-0.702301	1
training	27.64	1	2	1	-0.696226	1
training	118.58	1	2	1	-0.695195	1
training	120	0	2	1	-0.694084	1
training	85	0	2	1	-0.682612	1
training	42	0	2	0	-0.68021	1
training	5	1	2	1	-0.675545	1
training	67	0	2	0	-0.656678	1
training	106	0	2	1	-0.655481	1
training	2	1	2	0	-0.649411	1
training	97	0	2	0	-0.647371	1
training	23	1	2	0	-0.629937	1
training	4	1	2	0	-0.621876	1
training	131	0	2	0	-0.619048	1
training	36.75	0	2	1	-0.594325	1
training	14	1	2	0	-0.589775	1
training	13	1	2	0	-0.583688	1
training	64.86	1	2	1	-0.575853	1
training	7	1	2	0	-0.569025	1
training	13	1	2	1	-0.568536	1
training	79.13	1	2	1	-0.562287	1
training	46	0	2	1	-0.554456	1
training	108	0	2	1	-0.542341	1
training	74.2	1	2	1	-0.521902	1
training	19	1	2	0	-0.511282	1
training	25.61	1	2	1	-0.510929	1
training	58.4	1	2	1	-0.498337	1
training	70	0	2	0	-0.442473	1
training	36.2	1	2	0	-0.426702	1
training	68	0	2	0	-0.373674	1
training	43	0	2	0	-0.328199	1
training	146	0	2	1	-0.312916	1
training	26.53	1	2	0	-0.291101	1
training	59	0	2	0	-0.278783	1
training	4	1	2	0	-0.269813	1
training	81	0	2	1	-0.246273	1
training	9	1	2	0	-0.172335	1
training	144	0	2	0	-0.0271802	1
training	64.86	0	2	1	0.015641	1
training	20	1	2	0	0.073517	1
training	58.45	1	3	0	0.079927	1
training	7	1	3	0	0.0815663	1
training	46	0	3	1	0.0817693	1
training	168	0	2	1	0.10398	1
training	21	1	3	1	0.115775	1
training	59	0	3	0	0.129	1
training	58.45	0	3	0	0.144115	1
training	3	1	3	1	0.149495	1
training	6	1	3	1	0.163292	1
training	16	1	3	1	0.168689	1
training	3	1	3	1	0.197436	1
training	19	1	3	1	0.211963	1
training	4	1	3	0	0.244731	1
training	20	1	3	1	0.251888	1
training	6	1	3	1	0.261237	1
training	18	1	3	1	0.266707	1
training	47	0	3	1	0.269093	1
training	67	0	3	1	0.279866	1
training	118	0	3	1	0.344262	1
training	38.1	0	3	0	0.34937	1
training	74.36	1	3	1	0.369346	1
training	120	0	3	1	0.38249	1
training	76	0	3	0	0.393882	1
training	26.26	1	3	0	0.398964	1
training	81	0	3	1	0.400047	1
training	66	0	3	1	0.402116	1
training	5.22	1	3	1	0.408455	1
training	41	0	3	0	0.419358	1
training	62	0	3	1	0.42372	1
training	53	0	3	1	0.437137	1
training	18.7	1	3	1	0.438679	1
training	18	1	3	1	0.440512	1
training	19.98	1	3	1	0.449843	1
training	36.92	0	3	0	0.45599	1
training	42	0	3	0	0.462236	1
training	32	1	3	1	0.472608	1
training	46	0	3	0	0.474474	1
training	5	1	3	1	0.477922	1
training	117	0	3	1	0.493163	1
training	53	0	3	1	0.496524	1
training	3	1	3	0	0.527857	1
training	87	0	3	0	0.534299	1
training	109	0	3	1	0.535085	1
training	18.96	1	3	1	0.535322	1
training	21	1	3	1	0.53719	1
training	63	0	3	0	0.540899	1
training	15	1	3	1	0.542192	1
training	59.34	0	3	1	0.568722	1
training	43	0	3	1	0.5821	1
training	27	1	3	1	0.586528	1
training	59.5	1	3	0	0.594381	1
training	69	0	3	0	0.597312	1
training	72	0	3	1	0.598428	1
training	38	1	3	1	0.60978	1
training	49	0	3	0	0.609877	1
training	77	0	3	1	0.611095	1
training	11	1	3	1	0.611258	1
training	74	0	3	0	0.611694	1
training	8.58	1	3	1	0.618107	1
training	6	1	3	1	0.618292	1
training	72	0	3	0	0.623331	1
training	18	1	3	1	0.631716	1
training	30	1	3	0	0.631923	1
training	57	0	3	0	0.633468	1
training	25	1	3	0	0.640995	1
training	64	0	3	1	0.643337	1
training	89	0	3	0	0.644292	1
training	61	1	3	1	0.651637	1
training	12	1	3	1	0.652646	1
training	53	1	3	0	0.653569	1
training	122	0	3	1	0.657025	1
training	16.9	1	3	0	0.657342	1
training	5	1	3	1	0.660409	1
training	100	0	3	1	0.662664	1
training	19	1	3	1	0.664329	1
training	25	1	3	1	0.666588	1
training	5	1	3	1	0.668665	1
training	95.07	1	3	1	0.669748	1
training	76	0	3	1	0.671781	1
training	112.33	1	3	0	0.674345	1
training	2	1	3	0	0.675379	1
training	130	0	3	0	0.680218	1
training	56	0	3	1	0.680567	1
training	40	0	3	1	0.681834	1
training	5.35	1	3	0	0.682206	1
training	31.92	1	3	1	0.684986	1
training	105.17	1	3	1	0.686977	1
training	41	0	3	1	0.688365	1
training	32	1	3	1	0.690498	1
training	15	1	3	0	0.69695	1
training	79.46	1	3	0	0.708301	1
training	84.7	1	3	1	0.711759	1
training	80	0	3	1	0.716796	1
training	44.74	1	3	1	0.717145	1
training	74	1	3	1	0.730005	1
training	3	1	3	1	0.730603	1
training	85.84	0	3	1	0.730734	1
training	22.25	1	3	1	0.74039	1
training	77	0	3	1	0.749553	1
training	69.1	1	3	1	0.758589	1
training	10.2	1	3	1	0.764107	1
training	36	0	3	1	0.765811	1
training	13	1	3	1	0.7662	1
training	54.9	1	3	0	0.768776	1
training	79.46	0	3	0	0.769584	1
training	147	0	3	1	0.771868	1
training	99	0	3	1	0.772464	1
training	22	1	3	1	0.774504	1
training	26.92	1	3	1	0.774683	1
training	95	0	3	1	0.780715	1
training	18	1	3	1	0.781406	1
training	73	0	3	1	0.782912	1
training	13	1	3	0	0.789349	1
training	4	1	3	1	0.791023	1
training	34	1	3	1	0.791256	1
training	9	1	3	1	0.792309	1
training	9	1	3	1	0.799294	1
training	135	0	3	1	0.808933	2
training	2	1	3	1	0.809463	2
training	38.07	1	3	1	0.809769	2
training	11	1	3	1	0.813236	2
training	77	0	3	1	0.813331	2
training	14	1	3	1	0.815889	2
training	42	0	3	0	0.82815	2
training	140	0	3	1	0.829313	2
training	30.9	1	3	1	0.833298	2
training	61	0	3	1	0.837575	2
training	59.34	1	3	1	0.843642	2
training	41	1	3	0	0.843673	2
training	93	0	3	1	0.850101	2
training	20.44	1	3	1	0.854953	2
training	31.6	1	3	1	0.861024	2
training	97	0	3	1	0.862018	2
training	4	1	3	1	0.871557	2
training	72	0	3	1	0.87156	2
training	54	0	3	1	0.873039	2
training	112	0	3	1	0.87361	2
training	47.8	0	3	1	0.873828	2
training	92	0	3	0	0.874122	2
training	24	1	3	1	0.87475	2
training	117	0	3	1	0.87533	2
training	72.09	1	3	1	0.881906	2
training	82	0	3	1	0.88583	2
training	86	0	3	1	0.887207	2
training	90	0	3	1	0.888236	2
training	6	1	3	0	0.891159	2
training	22	1	3	0	0.893518	2
training	105.17	0	3	1	0.893754	2
training	98	0	3	1	0.895407	2
training	44.67	1	3	0	0.896248	2
training	24.2	1	3	0	0.897333	2
training	47	0	3	1	0.903788	2
training	38.72	1	3	1	0.903817	2
training	48	0	3	1	0.909708	2
training	64.33	0	3	1	0.910482	2
training	9	1	3	1	0.910482	2
training	78	1	3	1	0.919419	2
training	64.93	1	3	1	0.921032	2
training	3	1	3	1	0.92228	2
training	47.8	1	3	1	0.926954	2
training	23	1	3	0	0.928514	2
training	59.07	1	3	1	0.929696	2
training	8	1	3	1	0.929763	2
training	14	1	3	1	0.933504	2
training	36	0	3	1	0.934541	2
training	141	0	3	1	0.936279	2
training	10	1	3	1	0.937811	2
training	78	0	3	1	0.939774	2
training	50.59	1	3	1	0.940109	2
training	73	0	3	0	0.943167	2
training	50	0	3	1	0.953655	2
training	106	0	3	0	0.959504	2
training	57	0	3	1	0.960769	2
training	52.86	1	3	1	0.96092	2
training	57	0	3	1	0.961459	2
training	28	1	3	1	0.966031	2
training	41.06	0	3	1	0.966822	2
training	54.9	0	3	0	0.967744	2
training	8.21	1	3	1	0.968098	2
training	87	0	3	1	0.973247	2
training	37	1	3	1	0.97686	2
training	9	1	3	1	0.977731	2
training	73	0	3	1	0.979504	2
training	68.7	1	3	1	0.980269	2
training	52.86	0	3	1	0.9843	2
training	50.43	1	3	1	0.987371	2
training	74.53	1	3	0	0.989244	2
training	36.92	1	3	1	0.989985	2
training	52	0	3	1	0.990532	2
training	13	1	3	1	0.992235	2
training	59.07	0	3	1	0.995621	2
training	43	0	3	1	0.998949	2
training	52	0	3	1	0.999579	2
training	62	0	3	1	0.999924	2
training	64.33	1	3	1	1.00001	2
training	59	0	3	1	1.00006	2
training	37	1	3	1	1.00018	2
training	26	1	2	0	1.00046	2
training	13	1	3	0	1.00052	2
training	31.36	1	3	0	1.00121	2
training	21	1	3	1	1.0023	2
training	73	0	3	0	1.00391	2
training	68.1	1	3	1	1.00421	2
training	95	0	3	1	1.00899	2
training	99.51	0	3	1	1.01443	2
training	103	0	3	1	1.01483	2
training	66	0	3	1	1.01523	2
training	55	0	3	1	1.01736	2
training	57.8	1	3	1	1.02067	2
training	49.11	1	3	1	1.02274	2
training	6	1	3	0	1.02507	2
training	36	0	3	1	1.02681	2
training	75	0	3	1	1.02769	2
training	92	0	3	1	1.02958	2
training	65	0	3	1	1.03069	2
training	105	0	3	0	1.03174	2
training	6	1	3	0	1.03325	2
training	38.72	0	3	1	1.0413	2
training	24.85	1	3	1	1.04301	2
training	76	0	3	1	1.04686	2
training	72.9	0	3	1	1.04933	2
training	40.4	1	3	1	1.04967	2
training	94	0	3	1	1.04988	2
training	18	1	3	0	1.05289	2
training	11	1	3	1	1.05625	2
training	89.62	1	3	1	1.06128	2
training	34	1	3	1	1.06415	2
training	85.61	1	3	1	1.06946	2
training	14	1	3	1	1.07	2
training	125	0	3	1	1.07406	2
training	59.2	1	3	1	1.07551	2
training	99.51	1	3	1	1.07882	2
training	4.24	1	3	1	1.08021	2
training	127	0	3	1	1.08261	2
training	60	0	3	1	1.08488	2
training	60	0	3	1	1.08489	2
training	192	0	3	0	1.08601	2
training	11	1	3	1	1.08698	2
training	82	0	3	1	1.09226	2
training	103	0	3	1	1.09245	2
training	90	0	3	0	1.09585	2
training	19	1	3	1	1.09628	2
training	18.8	1	3	0	1.09661	2
training	46	0	3	1	1.09812	2
training	70.8	1	3	1	1.10096	2
training	83	0	3	1	1.10408	2
training	47	0	3	1	1.11017	2
training	61.4	1	3	0	1.11072	2
training	10	1	3	0	1.11276	2
training	28	1	3	0	1.13054	2
training	65.55	1	3	1	1.13222	2
training	19	1	3	1	1.14558	2
training	24	1	3	0	1.14761	2
training	54	0	3	1	1.15898	2
training	19	1	3	0	1.16291	2
training	15	1	3	0	1.16384	2
training	85.61	0	3	1	1.19471	2
training	33	1	3	1	1.23475	2
training	49.6	1	3	1	1.24212	2
training	35	1	3	0	1.27099	2
test	27	1	2	0	-1.09598	1
test	86.2333	0	2	0	-1.07329	1
test	141.1	0	2	0	-1.06779	1
test	12.8667	1	2	0	-1.06469	1
test	59.2	0	2	0	-1.05344	1
test	79.1667	0	2	0	-1.04988	1
test	27.3667	1	2	0	-1.04375	1
test	38.5667	0	2	0	-1.04354	1
test	53.7333	0	2	0	-1.04291	1
test	16	1	2	0	-1.04246	1
test	36.5333	0	2	0	-1.04192	1
test	50.5333	1	2	1	-1.04016	1
test	121.367	0	2	0	-1.03977	1
test	48.5333	0	2	0	-1.03969	1
test	3.03333	1	2	0	-1.03783	1
test	25.4	1	2	0	-1.0353	1
test	45.4	0	2	1	-1.03509	1
test	37.5667	0	2	0	-1.03209	1
test	16.1333	1	2	0	-1.03146	1
test	54.7667	0	2	0	-1.03013	1
test	17.6333	1	2	0	-1.03003	1
test	46.6667	0	2	1	-1.0293	1
test	39.6	0	2	0	-1.02545	1
test	35.3	1	2	1	-1.0234	1
test	33.4333	1	2	0	-1.02201	1
test	37.5333	1	2	0	-1.01671	1
test	64	1	2	0	-1.01577	1
test	31.6	1	2	0	-1.01144	1
test	36.3	0	2	0	-1.00964	1
test	99.6	0	2	0	-1.00619	1
test	48.0667	0	2	0	-1.00242	1
test	50.2	0	2	0	-1.00013	1
test	132.467	0	2	0	-1.00001	1
test	47.4	0	2	0	-0.997368	1
test	11.1667	1	2	0	-0.995085	1
test	50.7333	0	2	0	-0.99406	1
test	63.8333	0	2	0	-0.988943	1
test	37.4667	0	2	1	-0.978417	1
test	28.6333	1	2	1	-0.975518	1
test	121.6	0	2	0	-0.974064	1
test	10.9	1	2	0	-0.972198	1
test	60.0333	1	2	1	-0.962558	1
test	11.8	1	2	0	-0.958409	1
test	26.3333	1	2	1	-0.957049	1
test	43.8667	0	2	0	-0.954834	1
test	2.66667	1	2	0	-0.952779	1
test	142.333	0	2	0	-0.9502	1
test	96.5	0	2	0	-0.941928	1
test	36.5333	0	2	0	-0.941742	1
test	56.8667	0	2	0	-0.936839	1
test	36.5333	0	2	0	-0.930915	1
test	44.9333	0	2	0	-0.927667	1
test	85.4667	1	2	0	-0.926628	1
test	62.8333	0	2	0	-0.922501	1
test	61.6333	0	2	0	-0.921244	1
test	37.0333	0	2	0	-0.916907	1
test	37.5667	0	2	0	-0.915137	1
test	50.7333	0	2	0	-0.91456	1
test	5.1	1	2	0	-0.913145	1
test	21	1	2	0	-0.910296	1
test	43.5	0	2	1	-0.904773	1
test	37.5333	0	2	0	-0.901512	1
test	38.5667	0	2	0	-0.90082	1
test	4.1	1	2	0	-0.89592	1
test	128.2	0	2	1	-0.895529	1
test	38.3333	1	2	0	-0.890564	1
test	37.5333	0	2	0	-0.889242	1
test	68.2333	0	2	0	-0.838287	1
test	61.8667	0	2	0	-0.834266	1
test	37.7	0	2	0	-0.831034	1
test	47.7	0	2	0	-0.830424	1
test	64.3	1	2	0	-0.824603	1
test	48.7	0	2	0	-0.823746	1
test	36.5333	0	2	0	-0.82351	1
test	110.533	1	2	1	-0.814717	1
test	6.9	1	2	0	-0.81371	1
test	40.5667	1	2	0	-0.811556	1
test	36.2333	0	2	0	-0.806709	1
test	35.4667	1	2	0	-0.793767	1
test	12.1333	1	2	0	-0.777992	1
test	52.7	0	2	0	-0.776074	1
test	16.4333	1	2	0	-0.768876	1
test	50.6	0	2	0	-0.707831	1
test	64.8667	0	2	0	-0.697146	1
test	75.6667	1	2	0	-0.686644	1
test	32.3333	1	2	0	-0.659239	1
test	38.6667	0	2	0	-0.600167	1
test	37	0	2	0	-0.565582	1
test	39.5333	0	2	0	-0.382685	1
test	1.96667	1	2	0	-0.093208	1
test	2.7	1	2	0	-0.0171547	1
test	133.333	0	3	0	0.252754	1
test	19.3	1	3	1	0.510323	1
test	110.8	0	3	1	0.529605	1
test	55.8	0	3	1	0.587676	1
test	11.4333	1	3	0	0.609021	1
test	58.0333	0	3	0	0.63433	1
test	137.533	0	3	0	0.647555	1
test	36.4667	0	3	0	0.653565	1
test	16.1333	1	3	0	0.672363	1
test	3.06667	1	3	0	0.708618	1
test	6.2	1	3	1	0.71202	1
test	56.7	0	3	1	0.749541	1
test	43.6333	0	3	1	0.752724	1
test	47.6667	0	3	1	0.76921	1
test	22.9333	1	3	1	0.78712	1
test	12.1667	1	3	1	0.796988	1
test	47.3	0	3	0	0.840046	2
test	42.8667	0	3	1	1.10871	2
test	8.56667	1	3	1	1.03068	2
test	55.9333	1	3	1	0.920466	2
test	4.06667	1	3	0	0.808092	2
test	13.2	1	3	1	0.900033	2
test	42.6	0	3	1	0.878393	2
test	6.1	1	3	1	0.835984	2
test	25.4	1	3	0	0.970674	2
test	20.2667	1	3	0	0.997029	2
test	26.3667	1	3	0	0.949264	2
test	21.6	1	3	1	0.838994	2
test	42.2333	1	3	1	0.974508	2
test	66.9	0	3	1	0.879326	2
test	26.3667	1	3	1	1.08355	2
test	118.733	0	3	1	0.870421	2
test	34.2	1	3	1	0.811866	2
test	150.067	0	3	0	0.970787	2
test	86.6333	0	3	1	0.944407	2
test	33.5667	1	3	1	0.958803	2
test	38.7333	0	3	1	0.872775	2
test	10.6667	1	3	0	0.951641	2
test	3	1	3	0	1.01024	2
test	10.4333	1	3	1	0.981641	2
test	9.6	1	3	0	0.8992	2
test	2.16667	1	3	0	0.99866	2
test	6.36667	1	3	0	0.990264	2
test	135.033	0	3	1	0.975505	2
test	75.6	0	3	1	1.02253	2
test	72.5333	1	3	1	0.871254	2
test	64.5	0	3	1	0.95646	2
